# Supplementary material for: Characterization of Extracellular Vesicles Derived From Human Precision‐Cut Liver Slices in Metabolic Dysfunction‐Associated Steatotic Liver Disease
Source: J Extracell Biol. 2025 Apr 30;4(5):e70043. doi: 10.1002/jex2.70043 (PMC12042696; doi:10.1002/jex2.70043)
Supplement: Supplementary file 2 — Supporting Information [file JEX2-4-e70043-s004.xlsx]

## Sheet: NASHvsHealthy_WEGG
Gene	ENTREZ.ID	logFC	AveExpr	t	P.Value	adj.P.Val	B
INHBE	83729	4.27618	16.0429	20.313	7.92753e-07	0.00157358	6.61275
ACSL4	2182	3.37676	16.8958	18.4946	1.39229e-06	0.00157358	6.14381
LTBP1	4052	3.39725	18.1835	17.735	1.79019e-06	0.00157358	5.92686
CXCL12	6387	3.91038	18.5501	16.7893	2.48486e-06	0.00163815	5.6372
SRPX	8406	4.46816	17.8051	15.1619	4.56514e-06	0.00168669	5.08131
ANGPTL6	83854	3.60275	15.2791	14.8395	5.18788e-06	0.00168669	4.96157
LGALS4	3960	3.05468	18.5839	14.7833	5.30635e-06	0.00168669	4.94033
MEST	4232	3.71632	16.8903	14.436	6.11148e-06	0.00168669	4.80679
VSNL1	7447	-2.66484	15.3988	-14.4115	6.17342e-06	0.00168669	4.79721
FBLN5	10516	3.82988	16.5928	14.3257	6.39623e-06	0.00168669	4.7635
HSD17B13	345275	-4.21455	18.5377	-13.9862	7.37438e-06	0.00176784	4.62751
CD97	976	2.20351	17.9944	13.5908	8.7403e-06	0.00192068	4.46371
EFEMP1	2202	4.60483	17.6521	13.102	1.0854e-05	0.00215384	4.25282
GLUL	2752	-2.93585	17.439	-12.9869	1.14349e-05	0.00215384	4.20171
AKR1B10	57016	3.49378	17.0885	12.7539	1.27239e-05	0.00223686	4.0966
ALDH1A3	220	-3.73029	16.2123	-12.3604	1.53043e-05	0.0025099	3.91366
GPM6A	2823	1.98059	20.3626	12.194	1.65749e-05	0.0025099	3.83416
APCS	325	2.47527	23.6081	12.1256	1.71324e-05	0.0025099	3.80111
PROM1	8842	1.81081	15.7271	11.4763	2.36616e-05	0.00328398	3.4761
SLPI	6590	2.97453	15.4427	11.315	2.57041e-05	0.00338909	3.39208
SPP2	6694	2.01082	17.2319	11.1402	2.81535e-05	0.00352321	3.29941
WNT6	7475	2.01422	16.6471	11.0159	3.00586e-05	0.00352321	3.23256
SUSD2	56241	2.64685	20.1076	10.9743	3.07296e-05	0.00352321	3.20999
FAM151A	338094	-4.28131	16.9223	-10.8933	3.20863e-05	0.00352548	3.16575
WISP2	8839	3.04294	16.7513	10.7618	3.44399e-05	0.00363273	3.09313
GSTA2	2939	-3.11948	18.4342	-10.6067	3.7476e-05	0.00380094	3.00623
ITGB5	3693	1.5361	18.5978	10.5171	3.93693e-05	0.00384507	2.95542
PLA2G2A	5320	1.89616	16.8947	10.229	4.6259e-05	0.00435661	2.78859
F3	2152	2.09444	15.3418	9.8574	5.73026e-05	0.00521058	2.56584
VTN	7448	2.15263	22.2926	9.4827	7.16441e-05	0.00586857	2.33196
EMILIN1	11117	3.4393	19.7557	9.43677	7.36726e-05	0.00586857	2.30263
CFB	629	-1.67285	19.3592	-9.41019	7.48767e-05	0.00586857	2.28558
SDCBP2	27111	1.7783	17.344	9.39993	7.53475e-05	0.00586857	2.27899
HTRA1	5654	3.13514	17.2926	9.33602	7.83583e-05	0.00586857	2.23777
UGT2B15	7366	-1.46471	21.3839	-9.33485	7.84149e-05	0.00586857	2.23701
RTP3	83597	-2.74704	12.9739	-9.26873	8.16799e-05	0.00586857	2.19404
TSPAN33	340348	1.42987	17.162	9.25569	8.23424e-05	0.00586857	2.18552
GSTO1	9446	-1.37531	20.5244	-9.1699	8.68575e-05	0.00602746	2.12922
IGKV3D-7	28877	1.81445	18.4956	9.02308	9.52651e-05	0.00644139	2.03159
IGHG1	3500	1.56803	21.7663	8.91537	0.000102032	0.00667328	1.95893
MMP23B	8510	4.30691	17.1492	8.88831	0.000103818	0.00667328	1.94055
ORM2	5005	-2.07791	16.4382	-8.85178	0.000106287	0.00667328	1.91563
FHL2	2274	1.84976	16.1976	8.78788	0.00011077	0.00679303	1.87179
NPNT	255743	2.64798	19.7507	8.58076	0.000126874	0.00760377	1.72748
CES1	1066	-1.30351	24.0531	-8.49809	0.000134044	0.00776007	1.66892
H6PD	9563	-1.57075	18.9448	-8.46885	0.000136691	0.00776007	1.64807
CTSH	1512	-2.14912	14.005	-8.45128	0.00013831	0.00776007	1.63551
C1QC	714	2.34165	16.3152	8.28293	0.000155002	0.0085154	1.51384
FAM234A	83986	1.25507	16.9592	8.14624	0.000170275	0.0087306	1.41327
HSD11B1	3290	-1.3518	20.1827	-8.12738	0.000172516	0.0087306	1.39927
SLC22A3	6581	1.21496	17.7709	8.10967	0.000174652	0.0087306	1.38608
CLDN5	7122	-1.50116	15.7438	-8.1054	0.000175171	0.0087306	1.3829
GPC6	10082	1.794	14.4514	8.10292	0.000175473	0.0087306	1.38106
PDIA5	10954	-1.5233	18.4348	-8.0345	0.000184058	0.00892907	1.32985
IGHA1	3493	1.8118	19.4455	8.01774	0.000186234	0.00892907	1.31724
UGT2B7	7364	-1.22374	22.0915	-7.94668	0.000195796	0.00921989	1.2635
MFAP4	4239	2.93908	17.53	7.91387	0.0002004	0.00927113	1.23854
CACNG6	59285	-1.33313	20.2417	-7.81172	0.000215555	0.00980032	1.16018
FRMPD1	22844	1.89625	15.0157	7.78129	0.000220321	0.00984723	1.13666
TSPAN8	7103	1.65263	19.4684	7.72258	0.000229864	0.0100192	1.09102
MYOF	26509	1.46864	21.0909	7.71119	0.000231768	0.0100192	1.08214
TMEM119	338773	2.53619	15.4359	7.66025	0.000240518	0.0102298	1.04222
PON1	5444	-1.67183	19.1943	-7.62033	0.000247641	0.0102974	1.01077
TRAF2	7186	-1.66092	14.6625	-7.60307	0.000250795	0.0102974	0.997126
APOH	350	1.15942	19.9361	7.57939	0.000255198	0.0102974	0.978361
DBH	1621	-1.64236	15.5165	-7.56599	0.000257728	0.0102974	0.967719
LIPC	3990	2.26885	15.9304	7.52128	0.000266384	0.0103385	0.93208
IGLC2	3538	1.60445	19.3085	7.5202	0.000266598	0.0103385	0.931212
MTTP	4547	-1.11115	20.7004	-7.4794	0.000274796	0.0104206	0.898518
SCRN1	9805	-1.88377	15.3062	-7.4698	0.000276768	0.0104206	0.890797
CPPED1	55313	-1.41492	16.1504	-7.43591	0.000283857	0.0104206	0.863485
IGLL5	100423062	2.25975	18.6703	7.43278	0.000284521	0.0104206	0.860959
FOLH1	2346	1.30445	17.071	7.30927	0.000312258	0.0112798	0.760407
TACSTD2	4070	2.83166	17.8055	7.2661	0.000322676	0.0114986	0.724899
UGT2B17	7367	-1.37765	21.2413	-7.22251	0.000333602	0.0117295	0.688852
CHST14	113189	2.14112	15.7663	7.19741	0.000340084	0.0118	0.668014
CCL21	6366	1.84721	14.016	7.01851	0.000390725	0.0132951	0.517555
RBP5	83758	-1.07921	17.3991	-6.99717	0.000397325	0.0132951	0.499382
NAT8	9027	-1.8304	15.7973	-6.98003	0.000402718	0.0132951	0.484752
UGT3A1	133688	-3.12852	12.4407	-6.97807	0.00040334	0.0132951	0.483077
HAAO	23498	-1.17394	18.805	-6.95827	0.000409685	0.0133375	0.466136
PROCR	10544	1.45718	16.2347	6.92867	0.000419386	0.0133835	0.440727
PON3	5446	-1.26927	19.6034	-6.92309	0.000421247	0.0133835	0.43592
TIMP3	7078	1.52117	19.9285	6.88678	0.00043357	0.0135539	0.404605
CA4	762	2.47741	14.8252	6.8772	0.000436892	0.0135539	0.396314
CHST13	166012	1.95558	17.1976	6.82319	0.000456166	0.0139873	0.349406
ENTPD5	957	-1.2231	19.1269	-6.70667	0.000501166	0.0151048	0.247103
SGCD	6444	1.76381	16.9901	6.69957	0.000504066	0.0151048	0.240827
BHMT	635	-1.09577	21.8182	-6.67517	0.000514189	0.015235	0.21919
IGHV1-8	28472	2.52533	15.2642	6.65446	0.000522963	0.0153228	0.200776
TNFAIP3	7128	-2.32262	18.4453	-6.64055	0.000528953	0.015328	0.18838
ITPR2	3709	-1.64048	16.2616	-6.60579	0.000544267	0.0153926	0.157308
CKB	1152	1.53416	16.5693	6.59853	0.000547529	0.0153926	0.150801
RBP1	5947	-1.12462	17.9623	-6.59595	0.000548693	0.0153926	0.148488
P2RX7	5027	1.01798	16.5688	6.5164	0.000586032	0.016267	0.076776
FBLN2	2199	2.35401	15.4398	6.49882	0.000594671	0.0163349	0.0608301
ANXA13	312	1.37353	21.198	6.47208	0.000608097	0.0163433	0.0364972
TNIP1	10318	-2.31405	16.6998	-6.46008	0.00061423	0.0163433	0.025558
PHGDH	26227	-1.38555	18.3235	-6.45549	0.000616596	0.0163433	0.0213677
AZU1	566	-1.91526	16.6599	-6.44568	0.000621687	0.0163433	0.0124031
ADH1C	126	-1.14203	24.5304	-6.4375	0.000625967	0.0163433	0.00492358
C1QA	712	2.51013	17.8109	6.40685	0.000642316	0.0165008	-0.0231903
SLC44A1	23446	0.976871	18.4767	6.39401	0.00064931	0.0165008	-0.0350009
AADAC	13	-0.925284	20.2173	-6.39	0.00065151	0.0165008	-0.0386911
AQP9	366	0.949923	16.8927	6.37585	0.000659346	0.0165008	-0.0517311
TFRC	7037	1.11376	18.2763	6.33588	0.000682076	0.0165008	-0.0887053
FTH1	2495	-1.72202	21.1859	-6.33327	0.000683588	0.0165008	-0.0911199
CYP2E1	1571	1.87754	16.9874	6.3326	0.000683979	0.0165008	-0.0917443
RPS10	6204	-1.10406	15.1359	-6.31749	0.000692834	0.0165008	-0.10578
BTN2A1	11120	1.36207	15.5058	6.31721	0.000692995	0.0165008	-0.106033
C1QB	713	2.85215	15.88	6.31454	0.000694574	0.0165008	-0.108518
MAGT1	84061	-1.17876	16.7722	-6.29019	0.000709163	0.0165916	-0.131203
TMBIM6	7009	-1.23809	16.5318	-6.28719	0.000710981	0.0165916	-0.133996
MITD1	129531	-1.59193	16.2766	-6.21765	0.00075473	0.0171582	-0.199186
ITGA2	3673	1.82515	19.124	6.21714	0.00075506	0.0171582	-0.199663
IGHV1-2	28474	1.19429	16.6823	6.21168	0.000758625	0.0171582	-0.204807
F2	2147	0.906554	17.6647	6.20762	0.000761286	0.0171582	-0.208631
FTL	2512	-1.92587	19.1638	-6.19608	0.000768915	0.0171833	-0.21952
MS4A1	931	-1.63722	14.4567	-6.17345	0.000784129	0.0173447	-0.24092
MSMO1	6307	-1.75686	16.609	-6.15793	0.000794765	0.0173447	-0.255636
EPCAM	4072	2.99215	17.8776	6.15633	0.00079587	0.0173447	-0.257154
RRAS	6237	1.10181	21.1855	6.14165	0.000806092	0.0174235	-0.271095
CDH13	1012	1.2132	15.9146	6.08025	0.000850521	0.0179877	-0.329717
ADH1B	125	-1.31455	22.7416	-6.07854	0.000851797	0.0179877	-0.331356
PCYT1A	5130	1.35077	17.6762	6.07739	0.000852657	0.0179877	-0.332458
PTGFRN	5738	1.92272	19.7976	6.02298	0.000894498	0.0187206	-0.384821
NAALAD2	10003	1.15356	15.3519	6.00742	0.000906886	0.0188088	-0.399857
TMED5	50999	-1.28989	17.9696	-5.99338	0.000918237	0.0188088	-0.413458
DHRS1	115817	-1.4187	16.6	-5.98704	0.000923413	0.0188088	-0.419604
DDT	1652	1.39519	20.0426	5.9794	0.000929701	0.0188088	-0.427025
PTGR1	22949	-0.975297	19.4272	-5.97375	0.000934375	0.0188088	-0.432509
SLC7A2	6542	1.08062	18.3728	5.94334	0.000960027	0.0191787	-0.462127
HLA-DPB1	3115	1.28045	18.9827	5.92488	0.000975988	0.0192096	-0.480162
ASPH	444	-1.52366	17.2548	-5.91861	0.000981478	0.0192096	-0.486297
CA2	760	-0.937431	20.3244	-5.91398	0.000985551	0.0192096	-0.490827
ERP29	10961	-1.18239	19.7074	-5.8927	0.00100454	0.0192096	-0.511699
CC2D2B	387707	-0.867703	14.9929	-5.88685	0.00100984	0.0192096	-0.517456
SLC22A7	10864	0.950931	17.7243	5.88472	0.00101177	0.0192096	-0.519547
PDGFRB	5159	1.03068	18.6941	5.88132	0.00101486	0.0192096	-0.522886
BABAM1	29086	-1.0292	13.0122	-5.87587	0.00101985	0.0192096	-0.528252
CYP20A1	57404	0.962931	15.2228	5.84817	0.00104564	0.0193716	-0.555573
SOD1	6647	-1.08514	17.921	-5.83804	0.00105525	0.0193716	-0.565583
MMP9	4318	-2.64074	14.6453	-5.83028	0.00106269	0.0193716	-0.573269
MESD	23184	-1.01447	17.8872	-5.82992	0.00106303	0.0193716	-0.573622
NFASC	23114	1.27352	15.3756	5.82769	0.00106518	0.0193716	-0.575835
SLC12A7	10723	0.973821	17.0633	5.81355	0.00107892	0.019487	-0.589856
PTPRCAP	5790	-0.942485	17.5798	-5.80333	0.00108896	0.0195346	-0.599997
ANXA5	308	0.948498	24.7497	5.77432	0.00111808	0.0199215	-0.628885
CES2	8824	-1.07653	20.1125	-5.76405	0.00112861	0.0199741	-0.639142
ERP44	23071	-1.01505	19.0036	-5.75243	0.00114065	0.0200527	-0.650758
TNS1	7145	0.853741	17.0999	5.73689	0.00115698	0.020205	-0.666317
SLC40A1	30061	1.16181	15.8879	5.72858	0.00116582	0.0202255	-0.674654
ADI1	55256	-0.911431	14.6668	-5.71238	0.00118328	0.0203942	-0.690927
CD151	977	1.01932	20.8453	5.69214	0.00120552	0.0206426	-0.711313
SLC35D1	23169	-1.03961	16.0468	-5.68264	0.00121612	0.0206897	-0.720895
MYO1G	64005	-1.26304	15.7007	-5.66702	0.00123379	0.0208558	-0.736691
PDIA4	9601	-0.894907	21.4636	-5.65516	0.00124739	0.0209514	-0.7487
AKR1C3	8644	1.01439	17.4317	5.62898	0.00127803	0.0211141	-0.77527
CHMP5	51510	-1.29545	16.8251	-5.62883	0.0012782	0.0211141	-0.775423
GUCY1A2	2977	-1.44347	14.6446	-5.61798	0.00129116	0.0211141	-0.786468
JAM3	83700	0.822695	15.9471	5.61626	0.00129323	0.0211141	-0.788219
ORM1	5004	-1.73024	21.4926	-5.60952	0.00130135	0.0211141	-0.795081
TNFRSF1A	7132	-2.87692	16.5332	-5.60642	0.00130512	0.0211141	-0.798246
C3	718	-0.973488	21.1522	-5.56765	0.00135321	0.0217587	-0.837881
ADH1A	124	-1.88564	22.3759	-5.5474	0.00137914	0.021814	-0.858669
ANGPTL8	55908	1.87787	16.5526	5.54677	0.00137995	0.021814	-0.859317
SPN	6693	-1.06403	16.9337	-5.54244	0.00138558	0.021814	-0.863776
MOGS	7841	-1.07004	17.5253	-5.53924	0.00138974	0.021814	-0.867062
ECHDC1	55862	-0.951912	16.3689	-5.51401	0.00142312	0.022117	-0.893064
GJA1	2697	-2.60028	16.9928	-5.512	0.00142582	0.022117	-0.895137
CLU	1191	1.13271	17.7268	5.49093	0.00145446	0.0224293	-0.916924
SLC37A4	2542	-0.983032	17.9004	-5.47754	0.00147301	0.0225833	-0.930809
CDC42BPB	9578	0.851192	16.1042	5.46688	0.00148796	0.0226806	-0.941874
EXOC3L4	91828	0.906264	17.824	5.46056	0.00149689	0.0226857	-0.948435
ABCA8	10351	0.937823	17.7678	5.42171	0.00155326	0.0234053	-0.988935
MOXD1	26002	1.2616	15.1521	5.40525	0.00157785	0.0236408	-1.00615
ALAD	210	-1.04897	18.6681	-5.39755	0.00158952	0.0236811	-1.01423
DIP2C	22982	0.760517	15.877	5.38154	0.00161406	0.0239117	-1.03102
SLC43A3	29015	-1.00429	19.0001	-5.34382	0.00167364	0.0243564	-1.07074
TKFC	26007	-0.816828	18.9604	-5.33877	0.00168181	0.0243564	-1.07608
SERPINE1	5054	-1.68139	18.197	-5.33801	0.00168305	0.0243564	-1.07689
PTPRS	5802	1.15503	15.7613	5.33583	0.00168659	0.0243564	-1.07919
UBB	7314	-2.04006	17.5547	-5.3243	0.00170545	0.0243564	-1.09138
SERPING1	710	-0.979673	18.7733	-5.3214	0.00171024	0.0243564	-1.09445
LPCAT3	10162	-0.862322	18.0273	-5.31598	0.00171923	0.0243564	-1.1002
ITPR3	3710	-0.923056	16.413	-5.31153	0.00172664	0.0243564	-1.10491
SLC38A3	10991	1.03687	20.43	5.31119	0.00172721	0.0243564	-1.10527
SLCO2A1	6578	1.61687	15.0799	5.29054	0.00176211	0.0247164	-1.1272
NDRG2	57447	0.796317	19.3118	5.20303	0.00191915	0.0267767	-1.22078
PSMB6	5694	-0.780733	18.4804	-5.17147	0.00197965	0.0274755	-1.2548
TMEM204	79652	0.889787	16.5865	5.1572	0.00200771	0.0276903	-1.27023
CAPN7	23473	-0.884116	16.0485	-5.15296	0.00201613	0.0276903	-1.27482
TGOLN2	10618	0.930603	17.2476	5.12995	0.00206254	0.028181	-1.29977
KHK	3795	-1.07744	18.8416	-5.11742	0.00208834	0.0282592	-1.31339
RPL22	6146	-1.5604	17.351	-5.11437	0.00209467	0.0282592	-1.31671
TK2	7084	3.2911	15.809	5.11161	0.00210042	0.0282592	-1.31971
NOS3	4846	-0.971784	16.3472	-5.1026	0.00211931	0.0283686	-1.32953
FLOT1	10211	0.874476	19.8495	5.08749	0.00215141	0.0283836	-1.34601
CD38	952	1.3489	15.0436	5.07522	0.0021779	0.0283836	-1.35942
PMM2	5373	-0.85947	16.169	-5.07382	0.00218094	0.0283836	-1.36095
PDGFB	5155	1.51084	17.5856	5.06394	0.00220258	0.0283836	-1.37177
ARSD	414	-1.08176	15.5821	-5.05951	0.00221235	0.0283836	-1.37663
TMEM50A	23585	-1.01242	15.8235	-5.05588	0.00222039	0.0283836	-1.3806
CTSS	1520	-1.19514	16.1919	-5.05285	0.00222714	0.0283836	-1.38393
CAT	847	-1.0729	20.6893	-5.0507	0.00223192	0.0283836	-1.38628
HLA-DRB1	3123	1.56719	21.7782	5.04515	0.00224436	0.0283836	-1.39238
CPD	1362	-0.889167	16.3174	-5.0443	0.00224629	0.0283836	-1.39332
ITIH3	3699	1.5883	15.2577	5.04361	0.00224784	0.0283836	-1.39407
STEAP1	26872	-1.1344	15.1442	-5.04283	0.00224959	0.0283836	-1.39493
THSD4	79875	3.95171	15.4066	5.03694	0.00226291	0.0284157	-1.4014
TXNDC12	51060	-1.18751	16.4728	-5.03079	0.00227692	0.0284561	-1.40816
EIF5	1983	-1.04761	15.4099	-5.01871	0.00230474	0.0286679	-1.42147
IFITM3	10410	1.22269	19.323	5.01371	0.00231635	0.0286771	-1.42698
UGT1A1	54658	1.0368	19.5763	5.00009	0.00234832	0.028937	-1.44201
TMEM45B	120224	1.31097	17.6376	4.97341	0.00241246	0.029535	-1.47154
FKBP2	2286	-1.02697	18.2981	-4.96976	0.00242138	0.029535	-1.47559
SORBS2	8470	1.62377	14.4627	4.96606	0.00243045	0.029535	-1.47969
ANXA1	301	1.12541	22.9421	4.96083	0.00244336	0.0295465	-1.4855
TTR	7276	-1.14562	17.096	-4.95313	0.0024625	0.0295465	-1.49405
MVP	9961	0.89406	20.8063	4.95213	0.00246501	0.0295465	-1.49517
PYGL	5836	-0.979676	20.1763	-4.94154	0.00249165	0.0297307	-1.50695
SDCBP	6386	-0.904316	20.6236	-4.93484	0.00250868	0.0297991	-1.51442
CAPN5	726	0.73085	19.5749	4.91425	0.00256181	0.0302134	-1.53739
FLNA	2316	1.03061	19.5221	4.90958	0.00257404	0.0302134	-1.5426
HEBP1	50865	-0.847931	16.5602	-4.90809	0.00257794	0.0302134	-1.54426
FLOT2	2319	0.914071	20.1354	4.89574	0.00261066	0.0303127	-1.55809
LOXL1	4016	2.8449	15.593	4.88965	0.00262697	0.0303127	-1.56491
C1S	716	-1.00577	14.6867	-4.88827	0.00263068	0.0303127	-1.56646
NFAM1	150372	2.21999	13.3312	4.88763	0.00263239	0.0303127	-1.56717
CTSG	1511	1.45845	18.0659	4.87278	0.00267274	0.0306436	-1.58385
PSAT1	29968	-0.759028	18.2529	-4.82309	0.00281288	0.0321107	-1.63985
CLDN4	1364	1.99115	13.6797	4.80882	0.00285463	0.0324468	-1.656
EPHA2	1969	1.12019	17.0436	4.79982	0.00288134	0.0326098	-1.6662
ITGA3	3675	1.3663	19.26	4.78187	0.00293543	0.03308	-1.68658
SERPINA1	5265	-1.18362	23.5193	-4.77704	0.0029502	0.033105	-1.69208
ALDH1L1	10840	-1.87171	19.3501	-4.76026	0.00300208	0.0335444	-1.71119
PSMD8	5714	-0.77244	17.0665	-4.74884	0.00303799	0.0336383	-1.72421
UBE2M	9040	-1.76997	14.2651	-4.74339	0.00305532	0.0336383	-1.73044
VIL1	7429	-1.15408	16.8166	-4.74163	0.00306093	0.0336383	-1.73245
STEAP3	55240	0.963954	19.8512	4.74145	0.00306151	0.0336383	-1.73266
GADL1	339896	-1.03645	17.5402	-4.69178	0.00322488	0.0352788	-1.78962
KCTD12	115207	1.0469	18.5532	4.68804	0.00323757	0.0352788	-1.79392
F2R	2149	1.29967	15.523	4.68219	0.00325752	0.0353501	-1.80065
P4HB	5034	-0.903283	22.3602	-4.67542	0.00328082	0.0354188	-1.80846
ATP8B1	5205	0.877057	17.1648	4.67071	0.00329713	0.0354188	-1.81389
GNAO1	2775	0.78025	18.47	4.66724	0.00330919	0.0354188	-1.81789
CYBRD1	79901	0.864131	19.798	4.66484	0.00331758	0.0354188	-1.82066
POSTN	10631	-1.85603	14.1402	-4.64373	0.00339232	0.0359884	-1.84506
TIMP1	7076	-1.17899	19.234	-4.64208	0.00339822	0.0359884	-1.84697
SLCO1B1	10599	0.708419	21.1215	4.63087	0.00343878	0.0362723	-1.85996
NPC2	10577	-1.11351	16.9456	-4.61071	0.00351304	0.0367847	-1.88336
SEC14L2	23541	-0.833848	16.7213	-4.61012	0.00351526	0.0367847	-1.88405
CAMP	820	-1.09749	15.18	-4.568	0.00367646	0.0383195	-1.93315
AHNAK	79026	1.00429	20.4187	4.54793	0.0037562	0.0389964	-1.95664
NAPA	8775	0.802596	18.6117	4.52524	0.00384872	0.0398003	-1.98328
PLS1	5357	-1.28313	13.3933	-4.52159	0.00386382	0.0398003	-1.98756
HAGH	3029	-0.638629	18.0237	-4.51574	0.00388819	0.0398956	-1.99445
GJB1	2705	-0.957423	16.4025	-4.48018	0.00404007	0.0412933	-2.03639
NAALADL2	254827	1.11679	15.5028	4.46262	0.00411756	0.0418375	-2.05718
IGKV1-5	28299	1.45497	15.7122	4.46094	0.00412504	0.0418375	-2.05916
RIPOR1	79567	-0.754251	16.736	-4.45481	0.00415254	0.041955	-2.06643
VPS4A	27183	-0.771473	17.4429	-4.43043	0.00426391	0.0429157	-2.09539
TMEM176B	28959	0.736379	18.081	4.42154	0.00430537	0.0431683	-2.10598
ITGB3	3690	-0.763062	17.9201	-4.41715	0.004326	0.0432109	-2.11121
GGT5	2687	1.51069	18.2853	4.40971	0.00436122	0.0433836	-2.12008
RCN1	5954	-0.853802	17.8066	-4.40657	0.00437619	0.0433836	-2.12383
S100A4	6275	-1.23302	15.4809	-4.39501	0.00443179	0.0437702	-2.13764
APOL3	80833	0.869499	14.7605	4.3854	0.00447858	0.0440672	-2.14912
GPX4	2879	-0.774594	16.0413	-4.37575	0.00452614	0.0443697	-2.16068
CTTN	2017	0.741136	16.6033	4.36213	0.00459426	0.0448706	-2.17701
HSP90AB4P	664618	-1.05895	14.13	-4.35874	0.00461135	0.0448714	-2.18108
ERAP1	51752	-0.804012	17.1455	-4.34794	0.00466643	0.0452403	-2.19406
NPTN	27020	0.809578	18.0552	4.34161	0.00469905	0.0453897	-2.20167
SGO2	151246	-0.848931	21.0121	-4.33495	0.00473362	0.0455568	-2.20969
RPL31	6160	-1.48237	17.8214	-4.32703	0.00477512	0.0457891	-2.21923
DBI	1622	-0.744737	17.7692	-4.31881	0.00481861	0.0460387	-2.22915
FXYD1	5348	0.725573	21.7987	4.30651	0.00488451	0.0464998	-2.24399
SERPINA3	12	-1.17721	22.1185	-4.27675	0.00504827	0.0478859	-2.28004
ATP1A1	476	0.662326	23.0853	4.26623	0.0051076	0.0482154	-2.29281
ENG	2022	1.39652	18.6453	4.26413	0.00511957	0.0482154	-2.29537
WLS	79971	1.0276	16.2491	4.25415	0.00517673	0.0483815	-2.3075
TMEM30B	161291	0.910215	17.0924	4.25158	0.00519156	0.0483815	-2.31062
ANXA4	307	0.745773	25.2267	4.25146	0.00519226	0.0483815	-2.31077
XYLB	9942	-0.803055	14.5863	-4.23431	0.0052925	0.049028	-2.33166
TLN2	83660	-0.918808	13.4925	-4.23324	0.00529882	0.049028	-2.33297
RAB27A	5873	-0.679846	17.3328	-4.22184	0.00536678	0.0493177	-2.34689
TOR1AIP2	163590	-0.754624	16.4267	-4.22077	0.0053732	0.0493177	-2.34819
ITGA6	3655	0.997639	18.6235	4.21707	0.00539547	0.0493177	-2.35271
BDH2	56898	-0.900616	18.1652	-4.21551	0.00540493	0.0493177	-2.35462
TAGLN	6876	1.03695	18.6356	4.20768	0.00545249	0.0493351	-2.36419
VCAN	1462	1.51998	17.9613	4.20609	0.00546224	0.0493351	-2.36614
PECR	55825	-1.20284	15.8239	-4.20597	0.00546297	0.0493351	-2.36629
GPD1	2819	-0.642163	17.357	-4.19303	0.00554281	0.0498853	-2.38214
STT3A	3703	-0.864123	19.212	-4.1863	0.00558489	0.050093	-2.3904
AGXT	189	-1.0748	20.16	-4.17994	0.00562493	0.0502812	-2.3982
UGT1A4	54657	-0.66622	19.2114	-4.17133	0.00567969	0.0505991	-2.40878
PXMP2	5827	-0.787477	16.8825	-4.16429	0.00572493	0.0507704	-2.41744
MYDGF	56005	-0.790631	18.2119	-4.16224	0.00573814	0.0507704	-2.41995
ITGB4	3691	1.39027	15.7809	4.15817	0.00576453	0.0507704	-2.42496
SSPN	8082	1.51379	17.1153	4.15281	0.00579955	0.0507704	-2.43158
PACSIN3	29763	-0.764369	17.3241	-4.15093	0.00581181	0.0507704	-2.43388
CRYZ	1429	-0.825907	19.1149	-4.15054	0.00581443	0.0507704	-2.43437
IGHV3-49	28423	1.3575	13.5485	4.13591	0.00591136	0.0510068	-2.45242
ITGAV	3685	0.663534	20.5898	4.13421	0.00592273	0.0510068	-2.45452
DPM1	8813	-0.683084	16.9073	-4.13266	0.0059331	0.0510068	-2.45643
PSMB2	5690	-0.689985	18.2106	-4.13156	0.0059405	0.0510068	-2.45779
CHMP1B	57132	-1.04602	17.9554	-4.13033	0.00594878	0.0510068	-2.45931
SLC47A1	55244	0.963675	16.255	4.12675	0.00597295	0.0510068	-2.46373
ATP1B1	481	0.720529	21.7821	4.12616	0.00597691	0.0510068	-2.46446
FAP	2191	1.81538	16.3084	4.12174	0.0060069	0.0510974	-2.46992
CISD2	493856	-0.873069	17.1461	-4.10607	0.00611468	0.0517146	-2.48933
ART4	420	0.980908	15.3253	4.10455	0.00612525	0.0517146	-2.49121
PRDX6	9588	-0.646668	21.1688	-4.10268	0.00613829	0.0517146	-2.49353
SLC6A12	6539	0.801243	17.2171	4.09657	0.00618106	0.0519091	-2.50111
IGHA2	3494	1.25182	21.0229	4.09134	0.00621789	0.0520526	-2.50759
CSNK2A1	1457	0.864423	15.752	4.08729	0.00624664	0.0521278	-2.51262
EEF1E1	9521	-0.743201	15.3686	-4.07968	0.00630103	0.0523469	-2.52208
STT3B	201595	-0.94971	18.2256	-4.07807	0.00631259	0.0523469	-2.52408
TFR2	7036	-0.924093	18.1583	-4.06897	0.00637844	0.0526153	-2.5354
LGALS3	3958	1.02645	16.7962	4.06809	0.00638487	0.0526153	-2.5365
BOD1L1	259282	1.18397	17.2051	4.0615	0.00643309	0.0528448	-2.5447
CRP	1401	-1.95922	21.3352	-4.05811	0.00645808	0.0528448	-2.54893
GSTM3	2947	-0.737394	18.2353	-4.05611	0.00647284	0.0528448	-2.55142
SDC3	9672	0.640671	15.3228	4.03595	0.00662398	0.0535656	-2.57659
SORD	6652	-0.740183	19.8855	-4.03297	0.00664661	0.0535656	-2.58031
SPCS3	60559	-0.738238	18.346	-4.03016	0.00666811	0.0535656	-2.58383
LPA	4018	-2.75489	16.1922	-4.02925	0.00667507	0.0535656	-2.58497
MGRN1	23295	0.849022	14.9221	4.02842	0.00668142	0.0535656	-2.586
PLPP3	8613	-0.692875	19.365	-4.02775	0.00668654	0.0535656	-2.58684
SQOR	58472	1.09811	17.5219	4.02557	0.00670331	0.0535656	-2.58957
ERGIC3	51614	-0.645741	15.8274	-4.02166	0.00673346	0.0536439	-2.59446
CORO1A	11151	-0.938778	17.0852	-4.01358	0.00679625	0.053981	-2.60458
ACTA2	59	0.61738	20.0221	4.00328	0.00687726	0.0544605	-2.61749
ESYT1	23344	0.613862	15.7157	3.99258	0.00696258	0.054971	-2.63093
LMAN1	3998	-0.833206	20.0842	-3.98049	0.00706039	0.0553444	-2.64613
PPIB	5479	-0.803504	21.4054	-3.97958	0.00706781	0.0553444	-2.64728
MANF	7873	-1.45598	15.9314	-3.97697	0.00708913	0.0553444	-2.65056
SAA1	6288	3.03868	15.8186	3.9764	0.00709383	0.0553444	-2.65128
SLC4A1	6521	0.810229	17.7566	3.96677	0.00717328	0.0557992	-2.66342
CPVL	54504	-1.08721	15.6739	-3.96007	0.0072291	0.056068	-2.67186
RPL6	6128	-0.765269	17.4996	-3.95141	0.00730199	0.0561674	-2.68279
PPIC	5480	-0.860245	16.8996	-3.95123	0.0073035	0.0561674	-2.68301
ALG6	29929	-1.25659	15.157	-3.95096	0.00730581	0.0561674	-2.68336
ADAMTSL4	54507	1.51379	15.9389	3.94596	0.00734828	0.0562382	-2.68967
CD3E	916	-1.01541	15.0149	-3.94315	0.00737229	0.0562382	-2.69322
HPGD	3248	0.941011	15.8062	3.94236	0.007379	0.0562382	-2.69421
TOM1L1	10040	-1.08681	16.3233	-3.93492	0.00744303	0.0565628	-2.70362
ENDOD1	23052	1.04029	15.0594	3.92231	0.00755296	0.0567955	-2.71959
ACAA1	30	-0.816343	16.9357	-3.9209	0.00756534	0.0567955	-2.72137
PSMB9	5698	-0.723818	16.4397	-3.9135	0.00763086	0.0567955	-2.73076
ITGA9	3680	0.570105	19.8684	3.91265	0.00763843	0.0567955	-2.73184
SIGMAR1	10280	-0.766333	18.4292	-3.91227	0.00764173	0.0567955	-2.73231
PLCD1	5333	-0.584261	17.3975	-3.91077	0.00765515	0.0567955	-2.73422
SPTAN1	6709	0.684914	18.7003	3.90996	0.00766234	0.0567955	-2.73524
CD99	4267	0.917587	18.2982	3.90853	0.00767512	0.0567955	-2.73706
ATP6V1B2	526	0.649274	15.0015	3.90762	0.00768328	0.0567955	-2.73821
ATP7B	540	-0.86368	14.7559	-3.90698	0.00768903	0.0567955	-2.73903
SLC10A1	6554	0.659072	19.4902	3.90422	0.00771381	0.0568193	-2.74253
ANXA7	310	0.601819	22.8353	3.90112	0.0077418	0.0568666	-2.74647
DNM1L	10059	-0.741365	14.7056	-3.89456	0.00780132	0.0571447	-2.75481
MAT2A	4144	-0.549173	18.4061	-3.88655	0.00787466	0.0572098	-2.76499
GNS	2799	-0.944816	16.1238	-3.88608	0.00787897	0.0572098	-2.76559
RPS14	6208	-1.99085	16.0147	-3.88098	0.00792611	0.0572098	-2.77208
MYADM	91663	0.835861	20.5538	3.87822	0.00795172	0.0572098	-2.77559
SPTBN1	6711	0.654975	18.2661	3.87747	0.00795871	0.0572098	-2.77655
NUBP1	4682	-0.861484	14.9997	-3.87706	0.00796256	0.0572098	-2.77707
SRI	6717	0.586429	20.377	3.8751	0.00798082	0.0572098	-2.77956
SLCO2B1	11309	0.667658	19.9983	3.87479	0.00798378	0.0572098	-2.77997
SORL1	6653	-1.26313	14.1533	-3.87004	0.00802829	0.0573653	-2.78602
CNPY2	10330	-0.900131	15.4497	-3.86784	0.00804898	0.0573653	-2.78882
IGHV3-72	28410	0.861732	17.0916	3.86141	0.00810995	0.0575275	-2.79703
GANAB	23193	-0.632975	20.5203	-3.86084	0.00811537	0.0575275	-2.79775
BROX	148362	-1.23966	17.5574	-3.85459	0.00817504	0.0577951	-2.80572
SLC6A2	6530	0.890033	18.2026	3.84114	0.00830528	0.0585589	-2.82291
SLC44A2	57153	0.658719	20.2777	3.82009	0.00851371	0.0598684	-2.84987
HLA-C	3107	1.75386	15.7039	3.81638	0.0085511	0.0599714	-2.85463
HP	3240	-1.3608	23.9717	-3.80985	0.00861724	0.0602193	-2.86301
PRKAR2B	5577	-0.633453	14.9686	-3.80839	0.00863212	0.0602193	-2.86488
RIDA	10247	-0.82713	19.9908	-3.80525	0.00866422	0.0602838	-2.86892
PSAP	5660	-0.764712	18.6838	-3.79784	0.00874046	0.0606047	-2.87844
HSPG2	3339	1.13168	17.9023	3.79581	0.00876146	0.0606047	-2.88105
ADH6	130	-0.969165	19.7357	-3.79409	0.00877929	0.0606047	-2.88326
C4B	721	-1.38121	16.6395	-3.78402	0.00888463	0.0610017	-2.89622
PRKCSH	5589	-0.683934	19.4703	-3.78303	0.00889504	0.0610017	-2.89749
GPM6B	2824	-1.19598	15.5201	-3.78132	0.00891302	0.0610017	-2.89969
PDIA3	2923	-0.838282	22.1122	-3.77978	0.00892934	0.0610017	-2.90167
COLGALT1	79709	-0.939733	15.8685	-3.77201	0.00901202	0.0614075	-2.91169
SLC5A6	8884	0.832053	15.8519	3.76975	0.00903628	0.0614141	-2.91461
RAB2A	5862	0.553815	18.5358	3.76705	0.00906523	0.0614522	-2.91808
UROD	7389	-0.862385	15.0633	-3.76334	0.0091053	0.0614522	-2.92287
NAPRT	93100	-1.04989	17.1553	-3.76071	0.00913381	0.0614522	-2.92627
GC	2638	-0.939301	19.6871	-3.76059	0.0091351	0.0614522	-2.92642
VAMP5	10791	-0.765205	16.1335	-3.74887	0.00926327	0.0621558	-2.94156
RPL19	6143	-0.785521	16.6325	-3.74462	0.00931031	0.0623129	-2.94706
ARPC1A	10552	0.642987	17.467	3.73694	0.0093959	0.0627266	-2.957
PCDHGC3	5098	0.650731	16.0803	3.73284	0.00944192	0.0627712	-2.9623
AK2	204	-1.0431	17.0018	-3.73211	0.00945019	0.0627712	-2.96325
DHRS4	10901	-1.54884	15.863	-3.7238	0.00954431	0.0627808	-2.97401
PRXL2A	84293	-0.841651	18.3693	-3.72361	0.00954655	0.0627808	-2.97426
FAH	2184	-0.799172	19.6999	-3.72346	0.00954826	0.0627808	-2.97446
PDGFRA	5156	0.599883	17.5812	3.72239	0.00956037	0.0627808	-2.97584
MYL12A	10627	-0.703106	18.7098	-3.72123	0.00957371	0.0627808	-2.97735
DEFA1	1667	1.23805	19.7332	3.71941	0.00959449	0.0627808	-2.9797
MYO1B	4430	0.643513	20.9679	3.71347	0.00966287	0.0629544	-2.98741
TGFB1I1	7041	0.828906	14.2072	3.71296	0.00966877	0.0629544	-2.98807
CXCR4	7852	-1.01019	15.2127	-3.70382	0.00977509	0.0634309	-2.99994
IQSEC1	9922	-0.540337	15.8046	-3.69771	0.00984692	0.0634309	-3.00789
C1R	715	-1.01466	16.884	-3.69751	0.00984927	0.0634309	-3.00815
CYP2D6	1565	-1.81388	16.061	-3.6975	0.00984938	0.0634309	-3.00816
RAD23B	5887	-0.736511	16.6336	-3.69641	0.00986221	0.0634309	-3.00957
ACTG1	71	0.696956	25.3457	3.69266	0.00990662	0.0635615	-3.01445
CASKIN2	57513	1.10925	14.8675	3.68217	0.0100322	0.0642108	-3.02811
GALK1	2584	-0.901526	16.7819	-3.6769	0.0100958	0.0643895	-3.03497
KRT18	3875	0.524378	18.1149	3.67582	0.0101089	0.0643895	-3.03638
CSRP1	1465	0.844242	16.4052	3.67162	0.0101601	0.0644441	-3.04185
ABCG2	9429	-0.746964	15.6445	-3.67035	0.0101756	0.0644441	-3.04351
SELENBP1	8991	-0.7221	20.09	-3.66911	0.0101908	0.0644441	-3.04513
SLC12A2	6558	0.755311	16.4094	3.66644	0.0102236	0.0644965	-3.04861
ARSE	415	-0.667626	17.245	-3.65798	0.0103281	0.0650007	-3.05964
RBKS	64080	-0.655745	15.9397	-3.63686	0.0105946	0.0663926	-3.08725
SURF4	6836	-0.620458	16.6873	-3.63266	0.0106484	0.0663926	-3.09275
SNTB2	6645	0.615858	19.6468	3.63243	0.0106514	0.0663926	-3.09306
GAA	2548	-0.904982	17.7795	-3.63158	0.0106624	0.0663926	-3.09417
HYOU1	10525	-0.563929	18.7224	-3.62955	0.0106885	0.0663926	-3.09682
ADAM10	102	0.711411	18.9469	3.62864	0.0107004	0.0663926	-3.09802
CSNK1A1	1452	-0.877063	14.8892	-3.61983	0.0108149	0.0668009	-3.10956
CSTF3	1479	-1.11431	18.6234	-3.61969	0.0108168	0.0668009	-3.10976
CKAP4	10970	-0.925017	17.7771	-3.61473	0.010882	0.0670462	-3.11626
NEK7	140609	-0.717216	14.4959	-3.61264	0.0109094	0.0670588	-3.11899
SLC16A3	9123	0.62312	16.8638	3.59744	0.0111123	0.0681062	-3.13895
DOLPP1	57171	-0.866992	15.4787	-3.59603	0.0111315	0.0681062	-3.14082
ITGA7	3679	0.840691	15.5603	3.5887	0.0112309	0.0684922	-3.15045
ACSL3	2181	0.926997	16.0458	3.58676	0.0112574	0.0684922	-3.153
EBP	10682	-0.697133	20.8533	-3.58566	0.0112725	0.0684922	-3.15445
GLIPR2	152007	0.51823	19.1594	3.57942	0.0113583	0.068855	-3.16266
HSD17B4	3295	-0.625932	17.7641	-3.57452	0.0114264	0.0691085	-3.16913
ATP2B4	493	0.551863	18.7241	3.55533	0.0116966	0.070581	-3.19443
SEC62	7095	-0.694586	16.2483	-3.54136	0.0118979	0.0716316	-3.21289
ABRAXAS2	23172	-0.709398	14.6186	-3.53944	0.0119258	0.0716363	-3.21543
EML2	24139	-1.02242	15.2975	-3.5246	0.0121444	0.0727681	-3.23508
DOCK7	85440	1.02827	14.3528	3.52132	0.0121932	0.0727681	-3.23941
PDIA6	10130	-0.677546	20.0244	-3.52107	0.012197	0.0727681	-3.23975
NOMO1	23420	-0.856248	16.2641	-3.5173	0.0122535	0.072857	-3.24475
GRK5	2869	-1.92744	15.0176	-3.51639	0.0122672	0.072857	-3.24595
EGFL7	51162	2.01333	18.1259	3.51451	0.0122955	0.0728612	-3.24845
LIN7C	55327	0.614719	17.9054	3.51249	0.012326	0.0728782	-3.25113
IST1	9798	-1.09475	19.5886	-3.5054	0.0124337	0.0733504	-3.26053
FN1	2335	-0.748451	19.141	-3.49712	0.0125608	0.0738883	-3.27153
CUL3	8452	-0.570344	15.8885	-3.49582	0.0125809	0.0738883	-3.27325
TTYH3	80727	0.71478	16.81	3.48522	0.0127459	0.074477	-3.28734
CD276	80381	0.503443	15.8221	3.48439	0.012759	0.074477	-3.28844
VPS4B	9525	-0.80976	17.7098	-3.48339	0.0127747	0.074477	-3.28978
SLCO1B3	28234	-0.602095	21.0146	-3.4814	0.012806	0.074477	-3.29242
ALDOB	229	-0.555989	22.3939	-3.47888	0.0128458	0.074477	-3.29577
FBP2	8789	-0.861845	20.6868	-3.47858	0.0128506	0.074477	-3.29618
TGFB1	7040	1.39551	15.2381	3.47204	0.0129546	0.0749149	-3.30488
HSPB6	126393	0.53902	17.0653	3.46606	0.0130504	0.0752156	-3.31284
VAT1	10493	0.778178	18.9687	3.46508	0.0130663	0.0752156	-3.31416
VTA1	51534	-0.563503	16.0784	-3.46348	0.0130921	0.0752156	-3.31629
HLA-A	3105	0.530561	22.2849	3.45953	0.0131561	0.0752538	-3.32155
UBE2V1	7335	-2.54255	15.5096	-3.45738	0.0131911	0.0752538	-3.32442
CPOX	1371	-0.830488	14.2727	-3.45557	0.0132205	0.0752538	-3.32683
EI24	9538	-1.64061	15.388	-3.45344	0.0132554	0.0752538	-3.32968
MGAT2	4247	-1.24927	18.0842	-3.45317	0.0132598	0.0752538	-3.33004
NECTIN2	5819	0.581261	17.5779	3.45255	0.01327	0.0752538	-3.33087
SEPTIN8	23176	0.675602	16.57	3.44436	0.013405	0.0758173	-3.34179
GNB4	59345	0.583503	19.5872	3.44172	0.0134488	0.0758173	-3.34532
LXN	56925	1.30971	17.0638	3.44131	0.0134556	0.0758173	-3.34586
IGKV2-24	28923	1.44832	17.3171	3.43456	0.0135686	0.0762688	-3.35489
VKORC1L1	154807	-1.29244	17.0915	-3.43307	0.0135936	0.0762688	-3.35688
FZD1	8321	0.811791	15.4184	3.43025	0.0136413	0.0763088	-3.36065
HCK	3055	-0.936997	15.6795	-3.42808	0.0136779	0.0763088	-3.36355
HPRT1	3251	-0.682682	15.9417	-3.42739	0.0136898	0.0763088	-3.36448
CALD1	800	0.746466	16.3655	3.42581	0.0137165	0.0763088	-3.36659
PRDX5	25824	-0.690285	17.6173	-3.4185	0.0138415	0.0765746	-3.37638
ARRDC1	92714	0.711842	17.097	3.41845	0.0138423	0.0765746	-3.37644
DNAJC3	5611	-0.826961	18.6894	-3.41792	0.0138514	0.0765746	-3.37715
TRIM47	91107	-0.911695	15.6957	-3.41361	0.0139257	0.0768242	-3.38292
PSMA6	5687	-0.566947	19.1119	-3.41008	0.0139869	0.0770011	-3.38765
RPL38	6169	-0.982512	14.0156	-3.39811	0.0141966	0.0779928	-3.4037
SLC4A4	8671	0.694971	15.5148	3.38777	0.0143806	0.0788391	-3.41759
S100A6	6277	1.03745	19.1933	3.38053	0.0145109	0.079233	-3.42731
GNMT	27232	-2.17655	14.652	-3.37763	0.0145634	0.079233	-3.43121
SYNCRIP	10492	-0.615502	15.4412	-3.37717	0.0145719	0.079233	-3.43183
OSTC	58505	-1.0656	18.1444	-3.37588	0.0145952	0.079233	-3.43356
DSG2	1829	0.954545	15.2121	3.37547	0.0146027	0.079233	-3.43411
SUMF2	25870	-0.884185	16.2927	-3.36974	0.0147076	0.0796383	-3.44182
ADPGK	83440	-0.549148	15.3179	-3.36768	0.0147455	0.0796799	-3.44459
COMMD2	51122	-0.613087	15.6448	-3.359	0.0149061	0.0802984	-3.45627
HIBCH	26275	-1.13993	15.097	-3.35821	0.0149208	0.0802984	-3.45733
S100A11	6282	0.562496	20.0018	3.35544	0.0149726	0.0804129	-3.46107
MT-ATP6	4508	1.82315	18.9627	3.34845	0.0151041	0.0808322	-3.47049
NSDHL	50814	0.828716	16.6646	3.34804	0.015112	0.0808322	-3.47105
UEVLD	55293	-1.25628	14.7934	-3.33868	0.0152901	0.0816195	-3.48367
LMF2	91289	-0.622332	16.0099	-3.33705	0.0153214	0.0816212	-3.48587
PEF1	553115	0.503181	18.8752	3.3291	0.0154748	0.0822723	-3.49659
IGHG3	3502	-1.55463	19.151	-3.32541	0.0155466	0.0823362	-3.50158
XPNPEP1	7511	-0.526314	15.628	-3.32516	0.0155515	0.0823362	-3.50192
GRHPR	9380	-0.865894	19.7249	-3.32368	0.0155805	0.0823362	-3.50392
CD40	958	-0.608693	17.7261	-3.31973	0.015658	0.0825803	-3.50926
ECI2	10455	-1.21263	16.163	-3.30551	0.0159404	0.0838253	-3.5285
HSP90B1	7184	-0.690844	22.3866	-3.30465	0.0159576	0.0838253	-3.52966
PRG4	10216	2.40765	14.5105	3.30196	0.0160116	0.0839417	-3.5333
FARP1	10160	0.497485	19.7837	3.29328	0.0161877	0.0846965	-3.54506
UGT2A3	79799	-0.57128	16.9611	-3.28722	0.0163118	0.0851768	-3.55327
PLD3	23646	-0.935468	16.2754	-3.27773	0.0165081	0.0860315	-3.56614
LAMA5	3911	1.04661	17.0911	3.27399	0.0165864	0.0862687	-3.57122
SOD2	6648	-1.2001	18.6072	-3.27083	0.0166527	0.0864433	-3.57551
BHMT2	23743	-0.9218	18.2555	-3.26809	0.0167104	0.0865724	-3.57923
SURF6	6838	1.29072	19.8814	3.26622	0.0167498	0.0866065	-3.58176
BAG5	9529	-1.1542	14.257	-3.26358	0.016806	0.0867057	-3.58536
GPT	2875	-0.581798	17.4665	-3.26222	0.0168348	0.0867057	-3.5872
RPL13	6137	-1.22103	17.2659	-3.24772	0.0171466	0.0881395	-3.60692
APOB	338	0.801999	20.053	3.24417	0.017224	0.088365	-3.61175
PDHA1	5160	-0.817821	14.6967	-3.24039	0.0173066	0.0886163	-3.61689
TPP2	7174	-0.702075	16.9023	-3.23388	0.0174501	0.0891781	-3.62576
TSPAN2	10100	-0.683823	13.8464	-3.2253	0.0176412	0.0898671	-3.63745
FOLR2	2350	0.690726	20.6113	3.22469	0.0176549	0.0898671	-3.63829
PKLR	5313	-0.979646	19.239	-3.22325	0.0176872	0.0898671	-3.64025
SERPINB9	5272	-1.05084	17.8629	-3.20681	0.0180608	0.0915892	-3.66268
AMY2B	280	1.03251	15.3289	3.19761	0.0182736	0.092426	-3.67525
SLC46A3	283537	-1.77924	17.1255	-3.19665	0.0182959	0.092426	-3.67656
ACTR2	10097	0.577231	18.3303	3.19185	0.0184083	0.0926506	-3.68312
PFAS	5198	-0.708407	16.4876	-3.19175	0.0184107	0.0926506	-3.68326
ITGA1	3672	0.48339	22.7139	3.19014	0.0184485	0.0926641	-3.68546
LRRC59	55379	-0.590428	14.1779	-3.1879	0.0185014	0.092753	-3.68853
TTC7B	145567	-0.475513	17.0744	-3.18464	0.0185784	0.0929625	-3.69299
SEH1L	81929	-2.41866	16.5587	-3.17848	0.0187251	0.0932714	-3.70142
KIAA0040	9674	0.994364	16.5399	3.17831	0.0187291	0.0932714	-3.70165
APOE	348	0.674584	19.7495	3.17759	0.0187463	0.0932714	-3.70263
RNPS1	10921	1.21486	14.8692	3.17515	0.0188048	0.0933866	-3.70597
FBN2	2201	1.91693	16.7396	3.17174	0.0188869	0.093464	-3.71064
AQP1	358	0.878002	17.7605	3.17023	0.0189234	0.093464	-3.71271
BASP1	10409	0.526023	18.8906	3.17009	0.0189267	0.093464	-3.7129
GUCY1B1	2983	-0.773119	16.647	-3.16574	0.0190323	0.0937358	-3.71886
LTF	4057	-0.68286	18.0413	-3.16357	0.0190853	0.0937358	-3.72184
SLC43A1	8501	0.569583	18.9716	3.16344	0.0190884	0.0937358	-3.72202
BLMH	642	-1.73511	15.9508	-3.15976	0.0191786	0.0940037	-3.72707
HNRNPR	10236	-1.17358	16.0804	-3.15655	0.0192575	0.094215	-3.73146
FDPS	2224	-0.668461	17.4476	-3.14832	0.0194615	0.0950372	-3.74275
RPN2	6185	-0.650351	19.7009	-3.13992	0.0196721	0.095888	-3.75428
EMILIN2	84034	1.36476	17.3437	3.13644	0.0197603	0.0960572	-3.75907
QDPR	5860	-0.595998	18.09	-3.13437	0.0198128	0.0960572	-3.76191
TLR2	7097	-0.746718	14.9831	-3.13374	0.0198288	0.0960572	-3.76278
POFUT1	23509	-0.711765	14.9532	-3.13281	0.0198526	0.0960572	-3.76405
ACTR3	10096	0.52973	19.3203	3.13035	0.0199154	0.0961846	-3.76743
NUDT5	11164	-0.57616	16.7528	-3.12524	0.0200465	0.096511	-3.77446
RPS6	6194	-1.60891	16.5623	-3.1238	0.0200834	0.096511	-3.77643
GSTA1	2938	-0.532087	22.5314	-3.12344	0.0200927	0.096511	-3.77693
COL6A6	131873	1.72803	16.4928	3.11542	0.0203009	0.0973337	-3.78796
ZC3HAV1	56829	0.530376	15.9006	3.11157	0.0204019	0.0975398	-3.79326
PSME2	5721	-0.549897	17.8439	-3.11096	0.0204179	0.0975398	-3.7941
CHUK	1147	-0.769045	15.0438	-3.10722	0.0205165	0.0978335	-3.79925
RPS7	6201	-1.02908	17.2287	-3.1032	0.0206227	0.0981627	-3.80478
CNN3	1266	0.831433	14.8045	3.09825	0.0207549	0.0984253	-3.81161
NEK9	91754	-0.682395	15.369	-3.09739	0.0207778	0.0984253	-3.81279
UFD1	7353	-0.749656	14.4604	-3.09694	0.0207899	0.0984253	-3.81341
TMX1	81542	-0.65416	17.3297	-3.09471	0.0208498	0.098532	-3.81649
UGGT1	56886	-0.601562	17.9009	-3.088	0.021031	0.0992105	-3.82574
ENTPD1	953	0.503032	19.1912	3.08357	0.0211515	0.0995367	-3.83185
PSMB7	5695	-0.61769	18.4729	-3.08268	0.0211756	0.0995367	-3.83306
THEM6	51337	-0.603182	18.7824	-3.07855	0.021289	0.0998798	-3.83877
CXADR	1525	0.503372	19.0838	3.07597	0.0213599	0.0998798	-3.84232
MCAM	4162	0.71086	14.9363	3.0757	0.0213675	0.0998798	-3.8427
PLIN3	10226	-0.748419	15.8251	-3.07452	0.0214001	0.0998798	-3.84433
PSMD14	10213	-0.620086	16.5656	-3.07157	0.0214819	0.100084	-3.84841
ACAA2	10449	-1.99419	18.4033	-3.06976	0.021532	0.100141	-3.85089
CD59	966	0.715034	21.4883	3.06704	0.0216079	0.100317	-3.85465
OSTF1	26578	-0.603458	17.2522	-3.06068	0.0217865	0.100824	-3.86345
ITFG1	81533	-0.572852	15.6035	-3.06043	0.0217936	0.100824	-3.86379
PECAM1	5175	-0.602105	18.0622	-3.04261	0.0223025	0.102998	-3.88843
RALA	5898	0.534087	20.1526	3.03867	0.0224165	0.103343	-3.89388
LIMK1	3984	-0.620322	17.7706	-3.03432	0.0225433	0.103746	-3.8999
CHMP4A	29082	-0.579261	15.7706	-3.03118	0.0226356	0.103897	-3.90425
C16orf54	283897	-0.84917	15.1488	-3.03053	0.0226548	0.103897	-3.90516
CDC42BPA	8476	0.529096	17.2625	3.02789	0.0227324	0.104072	-3.90881
RSPRY1	89970	0.712624	14.5846	3.02457	0.0228305	0.104227	-3.9134
ARL1	400	-0.45016	16.9655	-3.02407	0.0228453	0.104227	-3.91409
DLST	1743	0.795583	16.0532	3.01624	0.023079	0.105032	-3.92495
PTGIS	5740	0.739238	15.9079	3.01549	0.0231015	0.105032	-3.92599
MIOS	54468	-1.59188	13.6313	-3.01323	0.0231697	0.105161	-3.92913
UGT2B10	7365	-0.59369	20.9636	-3.00698	0.0233589	0.105837	-3.9378
ABCD3	5825	-0.567769	15.0691	-3.00218	0.0235054	0.106318	-3.94446
TGFBR2	7048	0.648927	14.7531	2.99629	0.0236863	0.106953	-3.95263
IGSF8	93185	1.13772	15.6433	2.99414	0.0237526	0.10707	-3.95561
ARHGEF2	9181	-0.557133	14.8897	-2.99193	0.0238211	0.107195	-3.95868
MFN2	9927	0.647517	20.8373	2.98641	0.0239933	0.10753	-3.96635
AMPD2	271	-0.667826	15.4808	-2.98635	0.0239952	0.10753	-3.96643
PAIP1	10605	-0.557241	15.0074	-2.9849	0.0240406	0.10753	-3.96845
TTPA	7274	-0.755137	14.4603	-2.98433	0.0240586	0.10753	-3.96924
CHMP2A	27243	-0.820874	18.5087	-2.97963	0.0242065	0.107896	-3.97577
TXNDC5	81567	-0.534528	19.4144	-2.97824	0.0242506	0.107896	-3.97771
PTPRK	5796	0.624828	15.995	2.97784	0.0242632	0.107896	-3.97826
VNN1	8876	-0.892433	19.4765	-2.97356	0.0243991	0.108317	-3.98421
ANXA2	302	0.6854	24.541	2.96086	0.0248074	0.109945	-4.00187
DHCR7	1717	-0.618561	18.0308	-2.94991	0.0251656	0.111345	-4.01712
ARL8B	55207	0.727133	17.6592	2.94805	0.025227	0.11143	-4.01971
BSG	682	0.659379	19.8685	2.93498	0.0256627	0.113165	-4.03792
TNKS1BP1	85456	0.610633	14.6514	2.93127	0.0257881	0.113349	-4.0431
FBP1	2203	-0.534331	17.9557	-2.9312	0.0257905	0.113349	-4.0432
STX3	6809	-1.33569	15.6448	-2.92814	0.0258942	0.113508	-4.04746
NCLN	56926	-0.69269	16.1644	-2.92759	0.0259128	0.113508	-4.04823
TSPAN9	10867	0.453326	18.4087	2.92033	0.026161	0.114217	-4.05836
PEBP1	5037	-0.584916	21.1966	-2.92033	0.0261612	0.114217	-4.05836
PON2	5445	-0.952725	18.018	-2.91189	0.0264529	0.1153	-4.07014
ICAM1	3383	0.681764	19.4542	2.91061	0.0264974	0.115303	-4.07193
AK3	50808	-1.11928	16.698	-2.90754	0.0266045	0.115578	-4.07621
PTPRG	5793	0.562199	16.8632	2.90401	0.0267283	0.115925	-4.08114
UCHL3	7347	-0.550359	15.0222	-2.89836	0.0269277	0.116349	-4.08903
MYLK	4638	0.466493	17.9918	2.89795	0.0269424	0.116349	-4.08961
HARS	3035	-0.723109	14.8545	-2.8975	0.0269584	0.116349	-4.09024
PSMB3	5691	-0.559335	18.4074	-2.89334	0.0271064	0.116797	-4.09605
DDOST	1650	-0.672756	20.0854	-2.88943	0.0272466	0.117209	-4.10152
AMBP	259	0.771337	19.9534	2.88196	0.0275158	0.118175	-4.11195
DNAJC7	7266	-0.672122	14.1435	-2.87801	0.0276597	0.118411	-4.11749
CRYL1	51084	-0.583829	18.5607	-2.87799	0.0276606	0.118411	-4.11752
FKBP11	51303	-0.839647	17.596	-2.87597	0.0277341	0.118533	-4.12034
ERLIN1	10613	-0.541418	18.0673	-2.87112	0.0279123	0.11879	-4.12713
GCLC	2729	-0.714174	15.3102	-2.87085	0.0279223	0.11879	-4.12751
NCEH1	57552	-0.630198	15.8744	-2.87066	0.0279293	0.11879	-4.12777
HPX	3263	-0.84026	19.9187	-2.86858	0.0280062	0.118925	-4.13069
HNMT	3176	-0.526863	17.8033	-2.86312	0.0282087	0.119592	-4.13832
GUSB	2990	-0.975784	18.6598	-2.86087	0.0282926	0.119755	-4.14147
PCCA	5095	0.865574	14.7249	2.85908	0.0283597	0.119847	-4.14398
RPS25	6230	-1.58021	18.4375	-2.85397	0.0285519	0.120143	-4.15114
RAB10	10890	0.427305	19.229	2.8531	0.0285849	0.120143	-4.15236
ARPC1B	10095	0.519493	18.4379	2.8524	0.0286113	0.120143	-4.15334
NGFR	4804	0.498176	17.7335	2.85162	0.0286409	0.120143	-4.15443
NAPG	8774	0.505393	16.5341	2.85104	0.028663	0.120143	-4.15525
CLIC1	1192	-0.6601	19.228	-2.84998	0.028703	0.120143	-4.15673
ORMDL1	94101	-0.529487	16.8973	-2.84654	0.0288341	0.1205	-4.16156
PPP2R2A	5520	-0.563223	16.1759	-2.84261	0.0289843	0.120751	-4.16706
PSMA4	5685	-0.519248	19.5204	-2.84257	0.0289858	0.120751	-4.16711
NCAM1	4684	-0.6212	16.4795	-2.84109	0.0290427	0.120797	-4.16919
ALDH7A1	501	-0.985181	18.0568	-2.83826	0.0291516	0.120934	-4.17315
SLC30A10	55532	-1.28219	15.0319	-2.83786	0.0291672	0.120934	-4.17372
CD247	919	-1.03096	14.5107	-2.83532	0.0292654	0.12115	-4.17728
LRPAP1	4043	-0.456404	15.0542	-2.83044	0.0294554	0.121746	-4.18413
SDC4	6385	-2.13266	12.4566	-2.82804	0.029549	0.121821	-4.18749
SNTA1	6640	0.62348	14.4859	2.82761	0.0295659	0.121821	-4.18809
GNAI1	2770	0.565751	19.3853	2.82636	0.0296152	0.121833	-4.18985
KRT8	3856	0.569342	18.2494	2.82467	0.0296815	0.121904	-4.19222
KPRP	448834	-3.376	17.4905	-2.8227	0.029759	0.121904	-4.19498
ARPC3	10094	0.541056	18.7097	2.8224	0.029771	0.121904	-4.1954
EGFR	1956	0.432639	19.2651	2.82088	0.0298312	0.121961	-4.19754
SDC2	6383	0.659054	16.0244	2.81808	0.0299422	0.122225	-4.20147
CALR	811	-0.574609	21.7821	-2.80986	0.0302704	0.123369	-4.213
MLEC	9761	-0.636782	18.5198	-2.80785	0.0303517	0.123369	-4.21584
FBLN1	2192	1.1416	14.4503	2.8066	0.0304018	0.123369	-4.21758
PLXNB2	23654	0.431382	19.0486	2.80641	0.0304095	0.123369	-4.21785
SLC19A3	80704	0.572649	17.6119	2.80316	0.0305414	0.123714	-4.22242
RGN	9104	-0.586111	17.5476	-2.79888	0.0307154	0.124228	-4.22843
OCLN	100506658	-0.677176	17.2923	-2.79398	0.0309165	0.124712	-4.23532
LRG1	116844	-0.825599	17.651	-2.79277	0.030966	0.124712	-4.23701
NIBAN1	116496	0.568329	18.2426	2.7925	0.0309771	0.124712	-4.23739
DIP2B	57609	0.420261	18.969	2.787	0.0312049	0.125359	-4.24513
APH1A	51107	0.432103	15.504	2.78632	0.0312328	0.125359	-4.24608
GLOD4	51031	-0.556005	17.3333	-2.77815	0.0315747	0.126392	-4.25757
FAS	355	0.515074	18.6041	2.77788	0.031586	0.126392	-4.25795
PARP4	143	0.566833	17.2335	2.77539	0.0316908	0.126619	-4.26145
TXNL1	9352	-0.47039	16.6684	-2.77354	0.031769	0.12674	-4.26405
ABCG8	64241	0.41524	15.4274	2.77179	0.0318431	0.12679	-4.26651
FARP2	9855	0.890865	15.0852	2.76985	0.031926	0.12679	-4.26925
MYL6	4637	-0.439897	18.5826	-2.76972	0.0319312	0.12679	-4.26943
SCAMP4	113178	-0.979437	17.5002	-2.76872	0.031974	0.12679	-4.27084
PRSS27	83886	-0.94552	20.2321	-2.76755	0.0320237	0.126796	-4.27248
PSMA2	5683	-0.5954	18.1329	-2.76345	0.0321994	0.127301	-4.27826
DOCK10	55619	-0.819891	18.008	-2.76072	0.032317	0.127455	-4.2821
ACAT2	39	-0.564212	17.7507	-2.75971	0.0323605	0.127455	-4.28352
A1BG	1	0.545606	18.3658	2.75918	0.0323834	0.127455	-4.28427
MIA3	375056	-0.663598	15.3474	-2.75223	0.0326851	0.12837	-4.29405
PCYOX1	51449	-0.444198	20.0759	-2.75101	0.0327383	0.12837	-4.29576
VKORC1	79001	-0.782764	19.0372	-2.75019	0.0327745	0.12837	-4.29693
HINT1	3094	-0.466519	17.0257	-2.74925	0.0328157	0.12837	-4.29825
AZGP1	563	-1.18587	16.8736	-2.74767	0.0328848	0.12837	-4.30047
SEPTIN7	989	0.465612	18.3843	2.74715	0.0329079	0.12837	-4.30121
MFAP2	4237	0.95988	20.596	2.7451	0.0329978	0.128531	-4.30409
SRD5A2	6716	-1.42957	15.4654	-2.74144	0.0331597	0.128971	-4.30925
SYNE2	23224	-0.670043	17.2278	-2.73485	0.0334533	0.12981	-4.31854
CLCN3	1182	-0.639064	15.2088	-2.73438	0.033474	0.12981	-4.31919
CAMK2D	817	-0.39513	18.2187	-2.73141	0.0336074	0.129956	-4.32338
TJP1	7082	-0.617926	14.4467	-2.73135	0.0336102	0.129956	-4.32347
ITGB1	3688	0.411581	23.3806	2.72942	0.0336969	0.130101	-4.32618
TSTA3	7264	-0.651692	16.284	-2.72156	0.0340535	0.131285	-4.33727
ACOT1	641371	-1.17279	16.7229	-2.72011	0.0341197	0.131349	-4.33931
DERL1	79139	-0.920098	15.8352	-2.71888	0.0341757	0.131372	-4.34104
CA14	23632	-0.719102	18.7071	-2.71751	0.0342386	0.131423	-4.34298
MME	4311	-0.814926	18.2477	-2.70965	0.0346013	0.132621	-4.35407
KRT7	3855	1.71706	16.8419	2.70796	0.0346796	0.132729	-4.35645
TKT	7086	0.594705	18.6545	2.70226	0.0349457	0.133457	-4.36449
SEPTIN11	55752	0.482383	17.6084	2.70172	0.0349711	0.133457	-4.36525
VIM	7431	0.452295	18.5027	2.69697	0.0351947	0.134075	-4.37196
AIDA	64853	-0.682134	16.3487	-2.69509	0.0352838	0.134075	-4.37462
IQGAP2	10788	0.490444	19.9044	2.69505	0.0352857	0.134075	-4.37467
CD53	963	-0.429767	17.8943	-2.68729	0.0356553	0.135285	-4.38563
ACSS3	79611	1.38412	14.227	2.6844	0.0357936	0.13554	-4.3897
S100A10	6281	0.764445	21.2388	2.68375	0.0358252	0.13554	-4.39063
RAB13	5872	-0.560971	17.2902	-2.68241	0.0358895	0.135588	-4.39251
TMEM167A	153339	-0.879555	17.3084	-2.67971	0.0360201	0.135772	-4.39633
C11orf54	28970	-0.55189	18.0401	-2.67905	0.0360519	0.135772	-4.39725
S100A8	6279	-1.16349	18.7879	-2.6781	0.0360982	0.135772	-4.3986
TPM4	7171	0.409761	19.2573	2.67716	0.036144	0.135772	-4.39993
OPA1	4976	-1.63869	14.5842	-2.6742	0.0362881	0.136119	-4.40411
GNB1	2782	0.451641	21.8954	2.66871	0.0365567	0.136932	-4.41186
PSMB4	5692	-0.426347	18.7375	-2.66406	0.0367862	0.137476	-4.41843
SNRPB	6628	-0.381321	16.5174	-2.66366	0.0368063	0.137476	-4.419
SOAT1	6646	-1.08785	14.2419	-2.66067	0.0369548	0.137718	-4.42323
MRE11	4361	0.640909	18.1265	2.66025	0.0369755	0.137718	-4.42382
RPL37A	6168	-0.674661	16.3367	-2.65387	0.0372943	0.13871	-4.43283
SLFN5	162394	-0.460122	16.7249	-2.65165	0.0374063	0.138868	-4.43598
TTYH2	94015	0.51083	15.6042	2.65052	0.0374631	0.138868	-4.43757
EHD3	30845	-0.44153	19.7085	-2.64921	0.0375295	0.138868	-4.43943
MUC1	4582	2.31704	16.1254	2.64885	0.0375476	0.138868	-4.43993
ACO1	48	-0.633139	18.6549	-2.64775	0.0376036	0.13888	-4.4415
SLK	9748	-0.534409	16.1717	-2.64421	0.0377834	0.139349	-4.4465
CADM4	199731	0.943657	14.0797	2.64142	0.0379258	0.139679	-4.45045
CCAR2	57805	-0.870093	15.5175	-2.62441	0.038806	0.142477	-4.4745
FKBP3	2287	-0.866048	14.5149	-2.62365	0.0388459	0.142477	-4.47557
CUL1	8454	-0.592283	14.4517	-2.6234	0.0388594	0.142477	-4.47594
SEL1L	6400	-0.433149	14.7666	-2.62259	0.0389015	0.142477	-4.47707
ENPP1	5167	0.530177	20.6496	2.6211	0.0389798	0.142522	-4.47918
DNM2	1785	-0.42859	16.199	-2.6203	0.0390221	0.142522	-4.48031
SLC4A2	6522	-0.811408	15.8284	-2.61707	0.0391931	0.142949	-4.48489
CD46	4179	0.65463	16.9911	2.61519	0.0392927	0.143107	-4.48755
EIF2S2	8894	-0.592558	14.2677	-2.61421	0.0393448	0.143107	-4.48894
PCDH1	5097	-0.525897	16.1776	-2.60509	0.0398331	0.144683	-4.50185
GLT8D1	55830	0.760564	14.6842	2.60318	0.0399358	0.144857	-4.50455
APEX1	328	-0.637065	14.1871	-2.60098	0.0400548	0.145089	-4.50766
CHMP4B	128866	-0.572283	18.647	-2.59326	0.0404757	0.146412	-4.5186
DNASE1L1	1774	1.0162	14.4221	2.58989	0.040661	0.146881	-4.52337
STAT6	6778	-0.698519	12.2487	-2.5871	0.0408145	0.146924	-4.52731
PDCD6	10016	0.472942	20.2129	2.58671	0.0408363	0.146924	-4.52787
CD36	948	-0.67938	18.9958	-2.58664	0.0408401	0.146924	-4.52797
MIF	4282	0.928996	19.4549	2.58454	0.0409566	0.147142	-4.53094
SERPINC1	462	-0.533205	19.169	-2.58122	0.041141	0.147481	-4.53564
HSD17B6	8630	0.948608	20.3637	2.58081	0.0411638	0.147481	-4.53622
FH	2271	-0.687132	19.0685	-2.57983	0.0412185	0.147481	-4.53761
CYB5R3	1727	0.613269	17.4209	2.57738	0.041356	0.147563	-4.54109
CAST	831	-0.994004	13.9708	-2.57631	0.0414157	0.147563	-4.5426
IGFBP7	3490	0.789957	14.0058	2.57599	0.0414337	0.147563	-4.54305
SNX12	29934	-0.538621	15.1837	-2.57543	0.0414653	0.147563	-4.54385
GBP1	2633	-0.830386	15.4759	-2.57395	0.0415483	0.147659	-4.54594
ASL	435	-0.374964	19.4722	-2.57194	0.0416619	0.147741	-4.54879
ERO1A	30001	-0.490806	17.7296	-2.57067	0.0417337	0.147741	-4.55059
APEH	327	-0.380114	17.619	-2.56878	0.0418407	0.147741	-4.55326
PRDX4	10549	-0.49299	20.0576	-2.56858	0.0418521	0.147741	-4.55355
ELOC	6921	-0.591525	15.0097	-2.56845	0.0418595	0.147741	-4.55373
COL18A1	80781	0.556764	16.9978	2.567	0.0419424	0.147741	-4.5558
SLC39A7	7922	1.26038	13.2223	2.56662	0.0419636	0.147741	-4.55632
UBA7	7318	-0.778449	13.7914	-2.5583	0.0424401	0.149067	-4.56811
PRKAA1	5562	-0.488298	18.5434	-2.55744	0.0424896	0.149067	-4.56933
MFAP5	8076	1.01557	18.1933	2.55709	0.0425098	0.149067	-4.56983
HSPA5	3309	-0.515062	21.2713	-2.55415	0.0426799	0.149454	-4.57399
RPS19	6223	-1.06818	17.6608	-2.55323	0.0427336	0.149454	-4.5753
PIPOX	51268	-0.706345	16.2752	-2.54176	0.0434046	0.1516	-4.59156
SLC35B2	347734	0.515918	16.6463	2.54055	0.0434763	0.151649	-4.59328
HMGB1	3146	-0.438934	14.9869	-2.53727	0.0436708	0.152127	-4.59793
LASP1	3927	0.536416	16.8255	2.53345	0.0438982	0.152717	-4.60335
CCT3	7203	-0.394807	18.0441	-2.52539	0.0443819	0.154196	-4.61476
PSMD1	5707	-0.46242	16.1498	-2.52304	0.0445243	0.154488	-4.6181
PCBP1	5093	-0.45091	17.7604	-2.5212	0.0446362	0.154672	-4.62071
USP8	9101	-0.821294	12.788	-2.51534	0.0449939	0.155707	-4.62903
APOF	319	0.928482	15.3902	2.51359	0.0451009	0.155873	-4.6315
S1PR2	9294	0.518345	15.8957	2.5112	0.0452482	0.156177	-4.63489
ADGRL2	23266	0.360424	17.8197	2.50905	0.0453806	0.156357	-4.63794
IGF2R	3482	-0.503122	18.3884	-2.50767	0.045466	0.156357	-4.63989
PDCD6IP	10015	-0.41636	20.0812	-2.50748	0.0454783	0.156357	-4.64017
AP2M1	1173	0.458292	18.3031	2.5062	0.0455572	0.156425	-4.64198
TMEM109	79073	-0.476822	18.7538	-2.50381	0.045706	0.156728	-4.64537
STAB1	23166	0.691376	15.4293	2.50288	0.0457643	0.156728	-4.64669
DDAH1	23576	-0.483621	19.1018	-2.49178	0.046462	0.158748	-4.66243
CHMP3	51652	-0.494552	17.0835	-2.49158	0.0464746	0.158748	-4.66271
SLC31A1	1317	0.554567	18.503	2.48989	0.0465824	0.158911	-4.66512
MARCKS	4082	-0.363677	19.145	-2.48458	0.046921	0.159676	-4.67265
GPRC5B	51704	0.640977	17.4148	2.48447	0.0469279	0.159676	-4.6728
IMPDH2	3615	0.624896	15.4949	2.47878	0.0472941	0.160715	-4.68088
RPS23	6228	-1.49617	15.9853	-2.47756	0.0473732	0.160776	-4.68261
HLA-DRA	3122	0.552163	20.9469	2.47453	0.0475693	0.161148	-4.6869
COPS7A	50813	-0.457925	14.8588	-2.47398	0.047605	0.161148	-4.68768
CYFIP1	23191	0.384936	19.0451	2.47148	0.047768	0.161493	-4.69123
RPL35	11224	-1.19452	17.2306	-2.46874	0.0479474	0.1616	-4.69512
AHSA1	10598	-0.974867	14.7857	-2.46836	0.0479722	0.1616	-4.69566
CTH	1491	0.41063	18.286	2.46758	0.0480234	0.1616	-4.69677
LRPPRC	10128	1.31401	14.4167	2.46725	0.0480449	0.1616	-4.69723
ADH5	128	-0.396972	19.9478	-2.4628	0.0483383	0.16238	-4.70355
SNTB1	6641	0.413716	21.1204	2.45916	0.0485795	0.162793	-4.70871
CTSD	1509	0.560255	21.6234	2.4583	0.0486366	0.162793	-4.70993
NGEF	25791	-0.90346	14.5942	-2.45815	0.0486465	0.162793	-4.71014
POTEJ	653781	-0.788976	16.1594	-2.45577	0.0488049	0.162926	-4.71351
CAPZA1	829	0.556819	18.0142	2.4557	0.0488098	0.162926	-4.71362
KIF13B	23303	-0.391535	15.7291	-2.45432	0.0489017	0.16295	-4.71557
TMEM97	27346	-0.612174	16.7251	-2.45374	0.0489407	0.16295	-4.7164
LRRC40	55631	-0.811242	13.6284	-2.45209	0.0490516	0.163114	-4.71874
AP1B1	162	0.354627	18.6657	2.44895	0.0492626	0.163609	-4.72319
ACADVL	37	-0.519553	17.4758	-2.44695	0.0493979	0.163852	-4.72604
PTPRE	5791	-0.472604	16.4688	-2.4459	0.0494688	0.163881	-4.72752
RPS13	6207	-1.1526	18.0219	-2.44024	0.0498534	0.164948	-4.73555
PLOD3	8985	-0.65832	16.0369	-2.43813	0.0499979	0.165032	-4.73855
P4HA1	5033	-0.433747	15.2858	-2.43804	0.0500039	0.165032	-4.73867
AP2A2	161	0.451072	16.9114	2.43664	0.0500999	0.165131	-4.74066
SRPRB	58477	-0.704937	16.2456	-2.43544	0.0501821	0.165131	-4.74236
IL1RAP	3556	-0.49342	15.315	-2.43486	0.0502219	0.165131	-4.74318
DPYSL2	1808	0.415458	19.9446	2.43166	0.050443	0.165651	-4.74773
LAMP2	3920	-0.729442	20.4259	-2.42909	0.0506208	0.165836	-4.75137
SRM	6723	-0.911035	14.5615	-2.42903	0.0506249	0.165836	-4.75145
QPRT	23475	-0.440425	18.1623	-2.426	0.0508354	0.166319	-4.75575
HK1	3098	0.457873	15.4775	2.42156	0.0511464	0.167129	-4.76206
GNAI3	2773	0.468934	19.6537	2.41806	0.0513922	0.167724	-4.76702
VPS37C	55048	-0.43904	16.3995	-2.41656	0.0514978	0.167861	-4.76915
ATP2B1	490	0.369307	19.1347	2.40754	0.0521394	0.169743	-4.78195
EEA1	8411	-0.65044	15.1554	-2.40274	0.0524838	0.170653	-4.78875
RPL23	9349	-0.6849	16.9307	-2.39855	0.0527863	0.171426	-4.79469
GUCY1A1	2982	-0.891269	14.5058	-2.39409	0.0531109	0.172267	-4.80103
TMEM208	29100	-0.703056	15.5594	-2.39237	0.0532362	0.172462	-4.80346
STBD1	8987	2.45708	14.8485	2.38952	0.0534449	0.172926	-4.8075
MGAT1	4245	0.510853	17.1256	2.38573	0.0537246	0.173617	-4.81289
ACTN4	81	0.575878	19.5011	2.37728	0.0543523	0.175431	-4.82488
STIP1	10963	-0.41208	17.2326	-2.37535	0.0544961	0.175474	-4.8276
BST2	684	0.508353	17.3663	2.37495	0.0545261	0.175474	-4.82817
MYH14	79784	-0.677176	21.1179	-2.37413	0.0545878	0.175474	-4.82934
ARG1	383	-0.548212	20.0806	-2.37334	0.0546472	0.175474	-4.83046
ANXA11	311	0.411206	22.5377	2.37266	0.0546983	0.175474	-4.83142
SEC23A	10484	0.457917	16.8227	2.37056	0.0548563	0.175583	-4.8344
NAMPT	10135	-0.379521	18.4199	-2.36993	0.054904	0.175583	-4.83529
ATP6V1A	523	0.396866	17.7083	2.36956	0.054932	0.175583	-4.83582
LRSAM1	90678	0.717361	14.4874	2.36651	0.0551628	0.176107	-4.84014
HAO1	54363	-1.34663	17.9557	-2.3618	0.0555214	0.177037	-4.84682
PSMB5	5693	-0.454497	17.3464	-2.35939	0.0557063	0.177412	-4.85024
PTTG1IP	754	0.559956	16.8106	2.35548	0.0560069	0.178155	-4.85579
STXBP1	6812	0.461249	16.6937	2.35348	0.0561615	0.178431	-4.85863
TMEM175	84286	-1.02251	14.4041	-2.35118	0.0563392	0.178577	-4.86188
PALM3	342979	-0.481112	17.0446	-2.35114	0.0563427	0.178577	-4.86194
ST13	6767	-0.354565	18.213	-2.3493	0.0564852	0.178734	-4.86454
ARPC2	10109	0.439789	19.478	2.34875	0.0565279	0.178734	-4.86532
DAG1	1605	0.687933	19.4867	2.3478	0.0566025	0.178755	-4.86668
PTPRA	5786	0.395806	17.4699	2.3458	0.0567586	0.179034	-4.86951
ARFGAP3	26286	-0.48785	14.2791	-2.34481	0.0568355	0.179062	-4.87091
RAB14	51552	0.359893	18.6084	2.34179	0.0570731	0.179596	-4.8752
UPB1	51733	-0.789304	18.6062	-2.33962	0.0572439	0.179919	-4.87828
RAB9A	9367	-0.380783	15.7984	-2.338	0.0573717	0.179993	-4.88057
CARM1	10498	-0.562078	14.673	-2.33739	0.0574194	0.179993	-4.88142
CARMIL1	55604	0.903777	13.95	2.33638	0.0575	0.179993	-4.88287
HLA-DPA1	3113	0.698931	19.8255	2.33587	0.0575405	0.179993	-4.88359
AKR7A2	8574	-0.906964	15.7779	-2.33321	0.0577515	0.180439	-4.88735
TMED9	54732	-0.482875	20.2593	-2.33094	0.0579327	0.180791	-4.89058
ASGR2	433	0.467628	19.1941	2.32886	0.0580993	0.181097	-4.89353
GDI1	2664	-0.588471	16.4055	-2.32568	0.058354	0.181202	-4.89802
EDNRA	1909	-0.745752	17.3897	-2.32552	0.0583671	0.181202	-4.89825
TAF15	8148	-0.801984	14.6521	-2.32488	0.0584183	0.181202	-4.89916
LHFPL2	10184	0.446122	17.3866	2.32436	0.0584602	0.181202	-4.89989
NFKB1	4790	-0.755769	15.54	-2.32416	0.0584767	0.181202	-4.90018
HNRNPA3	220988	0.375471	14.4974	2.32163	0.0586812	0.181622	-4.90377
PEA15	8682	-0.484289	14.5798	-2.32037	0.0587828	0.181724	-4.90555
XP32	100129271	-4.70717	18.5737	-2.31574	0.0591599	0.182299	-4.91211
EML1	2009	0.657129	15.7098	2.31503	0.0592179	0.182299	-4.91312
MGST2	4258	-0.711606	17.5615	-2.31471	0.059244	0.182299	-4.91357
UBA1	7317	-0.429654	17.9814	-2.31469	0.0592454	0.182299	-4.9136
FCER1G	2207	0.41418	20.4381	2.31287	0.0593949	0.182546	-4.91619
MPP6	51678	-0.402955	16.986	-2.3077	0.0598195	0.183542	-4.9235
PTPRC	5788	-0.366651	18.9999	-2.30724	0.0598581	0.183542	-4.92416
SAR1A	56681	-0.408529	17.6136	-2.30629	0.0599366	0.183569	-4.9255
ADH4	127	-0.539545	22.0517	-2.30018	0.0604442	0.184909	-4.93416
PKM	5315	0.528308	20.2949	2.29885	0.0605555	0.185035	-4.93604
GNA14	9630	-0.403343	16.8699	-2.2966	0.0607437	0.185395	-4.93923
MYO1D	4642	0.512525	18.8121	2.29574	0.0608162	0.185401	-4.94045
PI4KA	5297	-0.390178	17.9983	-2.29484	0.0608915	0.185417	-4.94172
COL3A1	1281	-0.555611	15.3366	-2.2898	0.0613174	0.186498	-4.94886
CARS	833	-0.684862	15.103	-2.28441	0.0617751	0.187397	-4.95648
EFHD2	79180	-0.515876	14.0646	-2.28386	0.0618223	0.187397	-4.95726
CMPK1	51727	-0.380598	17.5197	-2.28382	0.0618261	0.187397	-4.95733
CMBL	134147	-0.9313	18.5456	-2.28135	0.0620375	0.187822	-4.96082
MAT1A	4143	-0.594245	19.7927	-2.27969	0.06218	0.187975	-4.96317
UBE2N	7334	-0.396472	17.728	-2.2791	0.0622307	0.187975	-4.96401
OGDH	4967	-0.904905	15.2187	-2.27778	0.0623444	0.188103	-4.96588
PHYKPL	85007	0.887637	14.4146	2.27661	0.062445	0.188191	-4.96753
SNX9	51429	-0.462141	16.353	-2.27259	0.0627931	0.189024	-4.97322
NUDC	10726	-0.422229	15.8855	-2.26992	0.0630256	0.189233	-4.977
MBNL2	10150	-0.671629	15.9013	-2.26865	0.0631362	0.189233	-4.97879
S100A14	57402	0.540449	16.1618	2.26859	0.0631418	0.189233	-4.97888
SLC22A18	5002	0.358566	17.0636	2.2685	0.0631494	0.189233	-4.97901
ITGA5	3678	0.344649	19.5092	2.26632	0.0633399	0.189362	-4.98209
PSMD7	5713	-0.663692	15.6913	-2.26599	0.0633693	0.189362	-4.98256
FUS	2521	-0.970406	11.2509	-2.265	0.0634559	0.189362	-4.98396
MCFD2	90411	-1.11708	15.8345	-2.26473	0.0634798	0.189362	-4.98435
SPR	6697	-0.598152	15.3621	-2.26205	0.0637149	0.189849	-4.98813
TM7SF2	7108	-0.761794	16.1131	-2.25787	0.0640852	0.190737	-4.99405
TGFBI	7045	1.27154	19.9478	2.25514	0.0643273	0.191123	-4.9979
TAOK1	57551	-0.467355	13.8172	-2.25441	0.0643922	0.191123	-4.99893
ZYX	7791	0.365489	16.0372	2.25338	0.064484	0.191123	-5.00039
TM9SF2	9375	0.335375	19.3122	2.25315	0.0645048	0.191123	-5.00072
HPN	3249	0.456919	16.651	2.24963	0.0648196	0.19184	-5.0057
RPL26	6154	-0.552976	17.8117	-2.24768	0.0649953	0.192144	-5.00846
IDH1	3417	-0.758413	20.3229	-2.24531	0.0652085	0.192439	-5.0118
HDGF	3068	-0.455229	14.811	-2.24495	0.0652408	0.192439	-5.01231
IGHV3-30	28439	0.59081	16.9985	2.24225	0.0654859	0.192946	-5.01614
EEF1A1	1915	-0.373609	21.7412	-2.24133	0.0655693	0.192976	-5.01744
APOD	347	1.68645	17.8603	2.24039	0.0656546	0.193011	-5.01876
LMAN2	10960	-0.409417	20.8375	-2.23022	0.0665861	0.195532	-5.03314
DIAPH1	1729	-0.356356	15.6945	-2.22491	0.067078	0.196757	-5.04064
SAT2	112483	-0.603125	15.2783	-2.22218	0.0673321	0.197283	-5.0445
EIF2S1	1965	-0.806672	15.4781	-2.21765	0.0677564	0.198306	-5.0509
CPS1	1373	-1.22362	20.0862	-2.21502	0.0680035	0.198809	-5.05461
EHD1	10938	-0.447495	19.1202	-2.21116	0.0683686	0.199655	-5.06006
FKBP5	2289	-0.51896	13.9831	-2.2037	0.0690792	0.201444	-5.07058
OSBP	5007	-0.330908	15.145	-2.20313	0.0691342	0.201444	-5.07139
KLKB1	3818	-0.922889	17.3836	-2.20188	0.0692545	0.201572	-5.07316
CD82	3732	-0.363677	20.4668	-2.19741	0.0696854	0.202447	-5.07947
STK10	6793	-0.671309	14.2502	-2.19584	0.0698372	0.202447	-5.08169
CHMP1A	5119	-0.543229	16.7105	-2.19539	0.0698809	0.202447	-5.08232
ACOX2	8309	-1.33805	15.086	-2.19508	0.069911	0.202447	-5.08276
DCAF11	80344	-0.701037	13.9519	-2.19479	0.069939	0.202447	-5.08317
VPS33A	65082	-0.645766	14.2831	-2.19307	0.0701063	0.202709	-5.0856
FGG	2266	-0.57317	20.8521	-2.19092	0.0703148	0.203089	-5.08862
PCK1	5105	-1.47288	15.1575	-2.18889	0.0705142	0.203225	-5.09149
SSR4	6748	-0.609944	18.6603	-2.18878	0.0705248	0.203225	-5.09165
SRSF1	6426	-1.75119	13.8066	-2.18798	0.0706032	0.203225	-5.09277
HMGB2	3148	1.46375	15.8078	2.18729	0.0706703	0.203225	-5.09374
NCK1	4690	-0.342267	15.6904	-2.18531	0.0708654	0.203564	-5.09654
PTPRM	5797	-0.392723	15.6722	-2.17767	0.0716201	0.205508	-5.1073
GGT1	2678	0.458847	22.502	2.17643	0.0717437	0.205639	-5.10905
GALT	2592	-0.636597	15.3592	-2.17451	0.071936	0.205906	-5.11177
SSR1	6745	-0.599148	18.7577	-2.17394	0.0719929	0.205906	-5.11257
ANP32A	8125	-0.491687	15.2583	-2.17059	0.0723286	0.206503	-5.11729
RPL12	6136	-1.26458	16.2313	-2.1701	0.0723777	0.206503	-5.11798
RPS3A	6189	-0.745952	18.2212	-2.16951	0.0724367	0.206503	-5.11881
LYZ	4069	1.17294	16.4021	2.16195	0.073201	0.208457	-5.12945
RPS4X	6191	-0.731634	19.1558	-2.16071	0.0733279	0.208593	-5.1312
MYCT1	80177	-1.52122	15.9129	-2.15789	0.073616	0.209187	-5.13518
FCGR2C	9103	0.716399	15.9035	2.15533	0.0738775	0.209704	-5.13877
AHSG	197	0.925522	15.8692	2.15332	0.0740844	0.210065	-5.1416
C4A	720	-0.386009	19.5115	-2.15063	0.0743622	0.210626	-5.1454
EPB41L1	2036	0.423925	17.5449	2.14821	0.0746126	0.211109	-5.1488
TNFAIP2	7127	-0.563481	16.4839	-2.1459	0.0748528	0.211561	-5.15205
YWHAH	7533	0.372289	18.3894	2.14319	0.0751352	0.212132	-5.15587
HPD	3242	0.377538	19.6977	2.14065	0.0754004	0.212653	-5.15943
MAN2A1	4124	-0.355262	17.4808	-2.13865	0.0756112	0.212941	-5.16226
DYNC1LI2	1783	-0.494482	15.8225	-2.13807	0.0756714	0.212941	-5.16306
SMPDL3A	10924	0.70468	15.7749	2.13738	0.0757445	0.212941	-5.16404
TM9SF4	9777	0.325803	18.1878	2.13564	0.0759273	0.213227	-5.16648
STX7	8417	-0.745701	15.8967	-2.13465	0.076032	0.213294	-5.16787
ACTN1	87	0.448305	20.487	2.13378	0.0761247	0.213327	-5.1691
GSTM2	2946	0.4543	16.5684	2.13249	0.0762615	0.213484	-5.17092
USP5	8078	-0.32188	16.3269	-2.13018	0.0765068	0.213943	-5.17416
C8A	731	-0.521278	16.9524	-2.12527	0.0770309	0.215117	-5.18106
IGKV4-1	28908	1.31004	14.9725	2.12472	0.0770896	0.215117	-5.18183
HDHD2	84064	-0.765579	15.7172	-2.12264	0.0773135	0.215513	-5.18476
SEC61B	10952	-0.526661	17.5322	-2.12022	0.0775732	0.216009	-5.18815
SLC38A4	55089	0.556549	19.506	2.11684	0.0779394	0.2168	-5.1929
SELENOT	51714	-1.07833	15.4362	-2.11531	0.0781054	0.217033	-5.19505
SUOX	6821	-0.878194	15.6014	-2.1099	0.078696	0.218324	-5.20265
ADAM9	8754	0.491082	14.8923	2.10953	0.0787357	0.218324	-5.20316
WDR1	9948	0.318829	19.3983	2.10868	0.078829	0.218353	-5.20436
TJP2	9414	-0.419772	15.633	-2.10684	0.0790317	0.218685	-5.20695
ATP11A	23250	-0.445482	17.369	-2.10422	0.0793197	0.219252	-5.21061
ATP5MG	10632	-0.592926	17.7402	-2.10188	0.0795786	0.219681	-5.2139
DSTN	11034	0.577278	17.9112	2.10099	0.0796776	0.219681	-5.21515
AHCY	191	-0.373762	19.532	-2.09991	0.0797969	0.219681	-5.21666
SCARB1	949	0.523098	20.3273	2.09909	0.0798884	0.219681	-5.21782
CEACAM1	634	0.518568	16.7763	2.09906	0.0798915	0.219681	-5.21785
CD34	947	-0.544292	16.8943	-2.09764	0.0800495	0.219886	-5.21985
SELPLG	6404	-0.507364	16.7732	-2.09484	0.080363	0.220347	-5.22378
PRKACB	5567	-0.366898	18.8758	-2.09464	0.0803845	0.220347	-5.22405
EPHB4	2050	0.360334	15.777	2.09254	0.0806203	0.220658	-5.227
CAPN2	824	0.418496	17.2689	2.09206	0.0806744	0.220658	-5.22768
AKR1A1	10327	-0.430361	18.4033	-2.09139	0.080749	0.220658	-5.22861
TMEM26	219623	0.488224	15.299	2.0898	0.0809282	0.220919	-5.23084
C8B	732	-0.40357	18.1376	-2.08879	0.0810422	0.221001	-5.23226
PTGES3	10728	-0.37311	18.0212	-2.08606	0.0813511	0.221614	-5.23609
ERG28	11161	-0.540094	16.7619	-2.08307	0.0816906	0.22231	-5.24028
AGRN	375790	0.384402	20.6703	2.08095	0.0819318	0.222736	-5.24325
SLC27A5	10998	-0.821235	19.2707	-2.07532	0.0825768	0.224259	-5.25113
RPS21	6227	-0.53753	15.8444	-2.07437	0.0826856	0.224323	-5.25245
RPS17	6218	-0.824946	16.784	-2.0719	0.0829713	0.224867	-5.25592
CALU	813	-0.291696	16.662	-2.07053	0.0831295	0.225064	-5.25784
CFL2	1073	-0.499816	19.3603	-2.06868	0.0833437	0.225413	-5.26042
CTNNAL1	8727	0.430314	16.2907	2.06601	0.0836546	0.226022	-5.26416
MPO	4353	-0.720962	17.0545	-2.06406	0.083882	0.226404	-5.26689
UGT1A9	54600	0.409543	22.4394	2.06239	0.0840777	0.226409	-5.26923
LGALS1	3956	-0.462477	19.3477	-2.06193	0.0841316	0.226409	-5.26987
CTNNA1	1495	-0.298364	20.1172	-2.06078	0.0842666	0.226409	-5.27148
FUCA1	2517	-0.712032	17.0206	-2.06042	0.0843086	0.226409	-5.27198
NIBAN2	64855	-0.420662	18.0745	-2.06038	0.084313	0.226409	-5.27203
DERA	51071	-0.820728	12.885	-2.05427	0.0850333	0.228111	-5.28057
KIAA0319L	79932	-0.392182	16.2641	-2.05244	0.0852513	0.228269	-5.28314
GNAQ	2776	0.356091	18.5158	2.05232	0.0852656	0.228269	-5.28331
PSEN1	5663	0.430082	15.3321	2.05141	0.0853729	0.228292	-5.28457
SIGLEC9	27180	-0.661797	16.8866	-2.05079	0.0854472	0.228292	-5.28544
EXOC3	11336	-0.407731	15.0074	-2.04981	0.0855635	0.228371	-5.28681
LAP3	51056	-0.324267	19.9796	-2.04334	0.0863385	0.230207	-5.29584
KIAA1217	56243	0.589252	14.49	2.0417	0.0865362	0.230499	-5.29814
PSME1	5720	-0.331	19.4053	-2.04098	0.0866229	0.230499	-5.29914
ABHD14B	84836	-0.319639	18.1439	-2.03992	0.0867519	0.23061	-5.30063
FGGY	55277	-0.832744	14.7983	-2.03554	0.087283	0.231666	-5.30674
SDSL	113675	0.415858	15.2719	2.03451	0.0874074	0.231666	-5.30817
YARS	8565	-0.639246	16.7732	-2.03359	0.0875201	0.231666	-5.30946
FLII	2314	-0.705196	17.654	-2.03285	0.0876106	0.231666	-5.31049
GLDC	2731	-1.24417	13.7618	-2.03217	0.087693	0.231666	-5.31143
COMT	1312	-0.463114	15.7058	-2.03119	0.0878135	0.231666	-5.31281
DAO	1610	-1.2229	14.9157	-2.03069	0.0878749	0.231666	-5.31351
IFNGR1	3459	-0.543393	15.4129	-2.03046	0.0879027	0.231666	-5.31382
MAOA	4128	-0.519087	18.5067	-2.0297	0.0879964	0.231666	-5.31489
DDX39B	7919	-0.616604	15.4792	-2.02944	0.0880278	0.231666	-5.31525
ARHGEF1	9138	-0.469061	15.8261	-2.02787	0.0882208	0.231836	-5.31744
ANKFY1	51479	-0.437646	16.7479	-2.02748	0.0882684	0.231836	-5.31798
PTPN23	25930	-0.480568	15.8964	-2.02427	0.088664	0.232644	-5.32245
SEC11A	23478	-0.526142	18.2779	-2.0202	0.0891696	0.233738	-5.32814
SLC2A9	56606	0.816261	17.8694	2.0154	0.0897677	0.234938	-5.33482
FAM126A	84668	-0.430607	16.9882	-2.01473	0.0898518	0.234938	-5.33575
CP	1356	-0.437047	19.4585	-2.01439	0.0898946	0.234938	-5.33623
NIPSNAP1	8508	0.593077	16.5985	2.01234	0.0901518	0.235376	-5.33908
PTMS	5763	-0.782791	16.2174	-2.01099	0.090321	0.235585	-5.34095
RAP1B	5908	0.351914	20.0845	1.99005	0.092998	0.242328	-5.37009
SF3B3	23450	-1.65312	18.3366	-1.98805	0.0932581	0.242766	-5.37287
TNF	7124	-2.74479	16.127	-1.98676	0.0934257	0.242962	-5.37466
ITM2B	9445	0.472714	17.229	1.98516	0.0936345	0.243265	-5.37688
OS9	10956	-0.609836	14.8796	-1.98415	0.093766	0.243367	-5.37828
SEPTIN4	5414	0.491835	15.0633	1.98095	0.0941853	0.244215	-5.38272
PGM3	5238	-0.604983	16.0248	-1.97566	0.0948832	0.245695	-5.39007
FBN1	2200	0.724959	25.694	1.97521	0.0949423	0.245695	-5.39069
RPS20	6224	-0.648639	18.6362	-1.9704	0.0955815	0.247106	-5.39736
RAB21	23011	0.368306	17.6496	1.96668	0.0960796	0.248151	-5.40252
PARK7	11315	-0.367144	19.572	-1.96262	0.0966246	0.249314	-5.40814
SLC6A6	6533	-0.811863	14.7831	-1.96053	0.0969063	0.249561	-5.41104
RAB7A	7879	0.297029	20.5441	1.96002	0.096976	0.249561	-5.41175
RABGGTA	5875	-0.468495	14.8781	-1.95981	0.0970043	0.249561	-5.41204
GSS	2937	-0.374881	16.9369	-1.95803	0.0972453	0.249884	-5.4145
LPAR1	1902	-0.615679	14.8143	-1.9573	0.097344	0.249884	-5.41551
CPT2	1376	-0.712857	15.5003	-1.95679	0.0974142	0.249884	-5.41622
RPS5	6193	-0.77975	16.4461	-1.95131	0.0981605	0.251554	-5.4238
RPTOR	57521	1.95053	12.232	1.9479	0.098629	0.25251	-5.42852
MYO1C	4641	0.357785	19.5588	1.94685	0.0987732	0.252633	-5.42997
FKBP1A	2280	-0.41899	16.9472	-1.94305	0.0992982	0.25373	-5.43522
SDF4	51150	0.423229	15.9113	1.94009	0.09971	0.254536	-5.43932
EIF5A	1984	-0.317424	17.067	-1.93911	0.0998454	0.254635	-5.44067
DYSF	8291	-0.397855	18.4194	-1.93773	0.100039	0.254881	-5.44258
CBR1	873	-0.356038	19.722	-1.93703	0.100136	0.254883	-5.44355
PLD1	5337	0.554369	16.6016	1.93585	0.100301	0.25493	-5.44518
SEPTIN2	4735	0.382158	18.3218	1.93551	0.100348	0.25493	-5.44564
MARCKSL1	65108	-0.490599	17.7928	-1.93385	0.100581	0.255276	-5.44793
PABPC1	26986	-0.456642	16.8599	-1.92768	0.101451	0.257237	-5.45646
ACP2	53	-0.455479	19.5832	-1.92631	0.101645	0.257481	-5.45835
RHBDF1	64285	0.486926	15.737	1.91904	0.10268	0.259585	-5.46836
CAPZA2	830	0.372695	19.7098	1.91861	0.102743	0.259585	-5.46897
DECR2	26063	0.745017	14.5752	1.91841	0.102771	0.259585	-5.46923
TMEM245	23731	-1.10143	15.4809	-1.9174	0.102916	0.259704	-5.47063
BCS1L	617	0.776257	13.675	1.91469	0.103306	0.260439	-5.47437
NOTCH2	4853	0.409554	17.0598	1.91306	0.103541	0.260644	-5.47661
NDRG1	10397	0.383115	17.4356	1.91254	0.103616	0.260644	-5.47732
SSB	6741	-0.651532	14.277	-1.91189	0.10371	0.260644	-5.47822
TUT7	79670	0.360767	21.1694	1.91075	0.103876	0.260644	-5.4798
TMED10	10972	-0.357057	19.8847	-1.9107	0.103882	0.260644	-5.47985
SETMAR	6419	0.721234	18.0594	1.90911	0.104114	0.260977	-5.48205
MYO18A	399687	0.728823	15.3468	1.90783	0.104299	0.261006	-5.48381
TMEM106B	54664	0.321557	17.1264	1.90709	0.104407	0.261006	-5.48483
PRPS1	5631	-0.548573	16.1795	-1.9069	0.104434	0.261006	-5.48509
CD163	9332	-0.319231	17.705	-1.90631	0.104521	0.261006	-5.48591
ARL15	54622	-0.611811	15.7456	-1.90436	0.104805	0.261466	-5.48858
UGP2	7360	-0.306831	21.002	-1.90344	0.10494	0.261557	-5.48985
CNOT3	4849	-0.445931	24.5366	-1.90202	0.105148	0.261827	-5.4918
EXOC7	23265	-0.595057	14.2773	-1.90104	0.105291	0.261936	-5.49315
AP2A1	160	0.335986	18.9409	1.89136	0.106723	0.265249	-5.50646
VAMP3	9341	0.275998	17.1656	1.89059	0.106838	0.265284	-5.50752
SLC26A1	10861	0.471988	17.6014	1.88947	0.107005	0.265448	-5.50905
ADD1	118	-0.365069	14.948	-1.88761	0.107283	0.26573	-5.51161
RPLP0	6175	-0.950106	17.4633	-1.88736	0.10732	0.26573	-5.51194
AP1S1	1174	0.796971	15.1604	1.88479	0.107705	0.265782	-5.51547
SGCB	6443	0.442132	18.2773	1.88469	0.10772	0.265782	-5.51561
ME1	4199	0.553766	16.5586	1.88468	0.107722	0.265782	-5.51563
DDAH2	23564	0.338257	18.7392	1.88453	0.107744	0.265782	-5.51583
HEXA	3073	-0.928867	15.4336	-1.88337	0.107919	0.265964	-5.51742
CSNK1G2	1455	-0.337416	17.0254	-1.88221	0.108094	0.266148	-5.51902
UGDH	7358	0.509402	18.9342	1.87848	0.108658	0.267287	-5.52414
GRB2	2885	0.35609	17.8097	1.87718	0.108855	0.267439	-5.52592
MPZL2	10205	0.541049	16.4774	1.87673	0.108923	0.267439	-5.52653
SERPINB12	89777	-3.75213	15.888	-1.87427	0.109297	0.267566	-5.5299
HM13	81502	-0.39883	18.0358	-1.87345	0.109423	0.267566	-5.53103
RAB5B	5869	0.290603	17.2802	1.87242	0.109579	0.267566	-5.53243
RAB1B	81876	0.309076	20.4525	1.87208	0.109632	0.267566	-5.53291
CD302	9936	-0.747967	16.5803	-1.87184	0.109668	0.267566	-5.53323
TMEM86B	255043	-0.452384	13.6281	-1.87174	0.109684	0.267566	-5.53337
IGSF6	10261	0.641213	14.6038	1.87173	0.109685	0.267566	-5.53338
EXOC2	55770	-0.364305	16.3466	-1.86904	0.110097	0.268322	-5.53706
FBXL20	84961	-0.756421	13.0259	-1.86668	0.11046	0.268821	-5.54029
PSMA3	5684	-0.342154	19.3871	-1.86639	0.110505	0.268821	-5.54069
SCP2	6342	-0.385014	16.2796	-1.86479	0.110752	0.269173	-5.54288
EVA1B	55194	-0.5361	17.2356	-1.86323	0.110993	0.269337	-5.54502
CD14	929	0.369818	17.7289	1.86303	0.111024	0.269337	-5.54529
ATIC	471	-0.429746	17.3639	-1.86066	0.111391	0.26998	-5.54853
SLC16A1	6566	0.360726	19.4178	1.85992	0.111507	0.270013	-5.54955
TMCO1	54499	-0.356692	15.7671	-1.8579	0.111821	0.270524	-5.5523
MMP14	4323	0.300606	16.9969	1.85201	0.112742	0.272368	-5.56035
STAM2	10254	-0.374985	16.2196	-1.85171	0.11279	0.272368	-5.56076
SNX1	6642	-0.307464	16.1477	-1.84979	0.113092	0.272563	-5.56338
DPP7	29952	-1.02154	15.2391	-1.84943	0.11315	0.272563	-5.56388
SLC9A3R2	9351	-0.334751	17.295	-1.84923	0.11318	0.272563	-5.56415
DAD1	1603	-0.414521	18.8905	-1.84722	0.113499	0.273081	-5.5669
RPS27L	51065	-0.735079	17.4316	-1.84529	0.113804	0.273565	-5.56953
NCALD	83988	0.457247	16.524	1.83971	0.114693	0.275451	-5.57714
GPHN	10243	-0.653912	15.0278	-1.83431	0.115559	0.277278	-5.58449
GALE	2582	-0.509696	17.0853	-1.83312	0.115751	0.277385	-5.58612
ERLIN2	11160	-0.326052	19.1723	-1.83273	0.115814	0.277385	-5.58665
ERBB2	2064	0.356084	16.414	1.83101	0.116091	0.277625	-5.58899
EBAG9	9166	-1.06687	22.2919	-1.83081	0.116124	0.277625	-5.58927
STX4	6810	0.299516	19.4518	1.82853	0.116494	0.278257	-5.59237
LEPROT	54741	-0.389994	18.0962	-1.82602	0.116902	0.278978	-5.59578
PTK7	5754	-1.10986	17.0581	-1.8249	0.117085	0.279162	-5.59731
NAP1L4	4676	-0.357739	15.7079	-1.82289	0.117412	0.27969	-5.60004
PSMA1	5682	-0.4011	19.7045	-1.82036	0.117827	0.280425	-5.60348
QSOX1	5768	1.37379	15.4391	1.81804	0.118209	0.28108	-5.60663
SEC11C	90701	-0.452643	17.3587	-1.81696	0.118386	0.281143	-5.6081
JAK1	3716	-0.268235	17.5445	-1.81659	0.118449	0.281143	-5.60861
RAP2A	5911	0.485557	17.7108	1.81495	0.118719	0.281531	-5.61083
EPHX2	2053	-0.97987	18.7827	-1.81192	0.119221	0.282463	-5.61494
LSR	51599	0.336665	18.9859	1.81066	0.11943	0.282463	-5.61665
PRPF8	10594	0.881001	14.8193	1.81064	0.119434	0.282463	-5.61668
CZIB	54987	-0.448206	15.4793	-1.80943	0.119635	0.282518	-5.61832
RAC1	5879	0.92696	18.7552	1.80922	0.119671	0.282518	-5.61861
GNG12	55970	0.385011	20.4953	1.8084	0.119807	0.282587	-5.61972
DDX39A	10212	-0.581802	16.4205	-1.80629	0.12016	0.283165	-5.62258
TRAM1	23471	-0.357503	17.3398	-1.80554	0.120285	0.283207	-5.6236
PAICS	10606	-0.268851	17.4589	-1.80437	0.120482	0.283397	-5.62519
EXOC4	60412	-1.02004	14.0757	-1.80378	0.120581	0.283397	-5.62599
MTCH2	23788	-0.473424	17.4058	-1.80109	0.121034	0.28421	-5.62964
NDUFS5	4725	-1.39857	14.5253	-1.79975	0.12126	0.284341	-5.63145
AKR1B1	231	0.319734	17.6524	1.79948	0.121306	0.284341	-5.63182
MAT2B	27430	-0.649635	15.0511	-1.79621	0.121858	0.285226	-5.63624
TMEM59	9528	0.320039	16.7073	1.79597	0.1219	0.285226	-5.63657
RPL27A	6157	-0.610668	18.4939	-1.79411	0.122216	0.285672	-5.63909
CASK	8573	0.264755	19.1604	1.79357	0.122307	0.285672	-5.63981
TMEM179B	374395	-0.539799	17.4283	-1.78997	0.122922	0.286854	-5.64469
DYNLL2	140735	0.392437	17.1844	1.78872	0.123137	0.287102	-5.64638
ABCB11	8647	-0.374629	19.8938	-1.7854	0.123707	0.288013	-5.65087
RUVBL1	8607	0.329394	16.2256	1.78431	0.123894	0.288013	-5.65233
CCT8	10694	-0.294478	17.806	-1.7838	0.123982	0.288013	-5.65302
PPP3CC	5533	0.862892	14.7668	1.78329	0.12407	0.288013	-5.65371
ALDH3B1	221	0.485798	15.0699	1.78327	0.124074	0.288013	-5.65374
SNX5	27131	-0.322634	16.9179	-1.7821	0.124277	0.288231	-5.65533
TLR3	7098	-0.41674	14.6611	-1.77538	0.125444	0.290555	-5.66439
PTPN11	5781	-0.424947	14.6058	-1.77506	0.1255	0.290555	-5.66482
MOB1A	55233	-0.505062	15.5407	-1.77272	0.12591	0.29125	-5.66799
GNA12	2768	-0.564924	14.7223	-1.77189	0.126055	0.29133	-5.6691
STX8	9482	-0.360815	15.5533	-1.77114	0.126186	0.291377	-5.67011
GALK2	2585	-0.766842	15.8997	-1.76703	0.126911	0.29275	-5.67566
C9	735	-0.351046	22.5327	-1.76651	0.127003	0.29275	-5.67635
HUWE1	10075	-0.371207	14.8051	-1.76433	0.127388	0.293382	-5.67929
UQCRC2	7385	0.786855	16.7117	1.76361	0.127517	0.293422	-5.68026
SLC9B2	133308	0.517195	16.6122	1.76238	0.127734	0.293666	-5.68191
ABCG5	64240	0.494921	14.9404	1.75715	0.128667	0.295106	-5.68895
TBCA	6902	-0.613566	15.7051	-1.7567	0.128747	0.295106	-5.68955
DECR1	1666	-0.639262	18.4042	-1.7566	0.128766	0.295106	-5.68969
PAK2	5062	-0.35424	14.9829	-1.75636	0.128808	0.295106	-5.69001
EIF4E	1977	-0.334082	15.0427	-1.75302	0.129408	0.296223	-5.6945
TNS2	23371	-0.281492	20.4023	-1.75055	0.129854	0.296987	-5.69783
SPAG9	9043	-0.309607	14.1181	-1.74883	0.130164	0.297437	-5.70013
AKR1D1	6718	-1.65137	16.6289	-1.74714	0.130471	0.297881	-5.7024
PPIA	5478	-0.353368	21.9807	-1.74422	0.131002	0.298453	-5.70632
CYP2C9	1559	-0.617708	18.6935	-1.74391	0.131057	0.298453	-5.70673
ECPAS	23392	-0.55002	13.4482	-1.74389	0.131061	0.298453	-5.70676
GSTP1	2950	0.65521	17.8943	1.74325	0.131179	0.298463	-5.70762
CYP2C19	1557	-0.640585	18.7166	-1.7421	0.131387	0.298568	-5.70916
MTDH	92140	-0.573796	15.2162	-1.74175	0.131451	0.298568	-5.70962
PITPNB	23760	-0.320004	17.0044	-1.74073	0.131639	0.298738	-5.711
C16orf58	64755	0.880994	14.31	1.73957	0.131852	0.298962	-5.71256
TSPAN14	81619	0.30511	18.747	1.7387	0.132011	0.298966	-5.71372
PALD1	27143	-0.542592	14.1265	-1.73832	0.13208	0.298966	-5.71423
EHD2	30846	-0.253803	19.3614	-1.73564	0.132572	0.299823	-5.71781
TBXA2R	6915	-0.902933	15.3015	-1.73416	0.132847	0.300187	-5.7198
ELOVL5	60481	-0.389504	17.1067	-1.73237	0.133176	0.300386	-5.72219
SERPINF2	5345	-0.544499	15.6369	-1.73232	0.133186	0.300386	-5.72226
PLVAP	83483	-1.74635	19.1033	-1.73127	0.13338	0.300386	-5.72366
CANX	821	-0.308368	21.8951	-1.73121	0.133391	0.300386	-5.72374
MPP5	64398	0.437173	14.4406	1.7305	0.133524	0.30039	-5.7247
RPN1	6184	-0.303036	20.904	-1.72998	0.133621	0.30039	-5.7254
C2	717	-0.4408	14.7006	-1.72889	0.133822	0.300587	-5.72685
INF2	64423	0.282623	16.0412	1.72769	0.134046	0.300716	-5.72846
S1PR1	1901	-1.97142	14.8009	-1.72696	0.134183	0.300716	-5.72944
RPL30	6156	-0.608533	17.5057	-1.72675	0.134222	0.300716	-5.72972
ERLEC1	27248	-0.683812	14.0323	-1.71812	0.13584	0.303936	-5.74124
CARHSP1	23589	-0.558398	16.1453	-1.71786	0.135889	0.303936	-5.74159
SBDS	51119	-0.422975	17.572	-1.7167	0.136108	0.304045	-5.74313
BAAT	570	-0.720219	16.8494	-1.71572	0.136293	0.304045	-5.74444
IGHV3-74	28408	0.509392	17.9659	1.71548	0.136339	0.304045	-5.74477
SLC20A2	6575	0.488253	14.1818	1.71469	0.136488	0.304045	-5.74581
CD55	1604	0.367449	16.4369	1.71455	0.136515	0.304045	-5.746
FTCD	10841	-1.04711	20.1174	-1.71288	0.136832	0.304495	-5.74823
SEPHS2	22928	0.617084	15.2317	1.71143	0.137108	0.304852	-5.75017
MT-CO3	4514	0.559891	15.6583	1.70851	0.137666	0.305834	-5.75406
RPL10A	4736	-0.684982	17.9929	-1.70772	0.137817	0.305911	-5.75511
NCKAP1	10787	0.27266	18.1981	1.70629	0.13809	0.306259	-5.75701
VAC14	55697	-0.377375	15.0922	-1.70516	0.138306	0.306482	-5.75851
ETF1	2107	-0.458009	15.4531	-1.70218	0.13888	0.307494	-5.76248
C4BPA	722	-0.521614	18.1639	-1.70084	0.139138	0.307615	-5.76427
VAMP8	8673	-0.397625	17.3571	-1.69986	0.139328	0.307615	-5.76557
INPP5A	3632	0.272657	17.0309	1.69971	0.139357	0.307615	-5.76577
STOM	2040	0.301614	23.3787	1.69902	0.139491	0.307615	-5.76669
SCARB2	950	-0.333513	20.2055	-1.69888	0.139517	0.307615	-5.76687
ABCB1	5243	0.357439	19.0533	1.69794	0.139699	0.307758	-5.76812
ARL3	403	-0.451274	14.5963	-1.69471	0.140328	0.308885	-5.77242
PSMB10	5699	-0.612778	15.8505	-1.69203	0.140851	0.309778	-5.77598
TPT1	7178	-0.331414	16.5429	-1.69123	0.141007	0.309863	-5.77704
TOR1B	27348	-0.292645	15.2923	-1.69034	0.141181	0.309987	-5.77822
UBTD1	80019	-0.336706	14.9716	-1.68778	0.141683	0.310831	-5.78162
CTSZ	1522	-0.307044	18.3976	-1.68529	0.142173	0.311083	-5.78492
RBX1	9978	0.456141	16.0543	1.68499	0.142233	0.311083	-5.78532
GPRC5C	55890	-0.358537	18.7993	-1.68435	0.142358	0.311083	-5.78616
CFI	3426	-0.406691	15.8331	-1.68381	0.142466	0.311083	-5.78688
IQGAP1	8826	-0.354258	20.1056	-1.68308	0.14261	0.311083	-5.78785
ABCB4	5244	0.360521	19.4243	1.68219	0.142786	0.311083	-5.78903
EPB41L5	57669	-0.558737	14.9906	-1.68198	0.142827	0.311083	-5.78931
DNAJB11	51726	-0.401288	16.9156	-1.68168	0.142887	0.311083	-5.78971
CAD	790	-0.560003	13.6701	-1.68095	0.143031	0.311083	-5.79067
PPP2R1A	5518	-0.28847	18.1494	-1.68031	0.143157	0.311083	-5.79151
PPL	5493	0.339873	13.5909	1.68023	0.143175	0.311083	-5.79163
SLC16A7	9194	0.318734	17.5841	1.68003	0.143214	0.311083	-5.79189
NPEPPS	9520	-0.338368	16.994	-1.67938	0.143344	0.311109	-5.79275
HEPACAM	220296	0.467627	15.663	1.67749	0.143719	0.311666	-5.79525
PFN1	5216	-0.238421	21.4285	-1.67499	0.144218	0.312491	-5.79855
EPB41L2	2037	0.287853	18.3323	1.67287	0.144643	0.313139	-5.80137
PLSCR1	5359	0.352191	20.5868	1.67231	0.144754	0.313139	-5.8021
SERPINA4	5267	-0.581097	16.4383	-1.67133	0.144951	0.313308	-5.80339
PSMA5	5686	-0.345164	19.1113	-1.67065	0.145089	0.313349	-5.8043
ASGR1	432	0.39959	21.2713	1.66816	0.145589	0.314173	-5.80758
GATM	2628	0.470513	18.3272	1.66701	0.145822	0.314417	-5.80911
PLEKHO2	80301	-0.381298	17.6577	-1.66385	0.146461	0.315538	-5.81327
DCUN1D3	123879	-0.230761	16.3435	-1.66226	0.146784	0.315976	-5.81537
HADH	3033	-0.527007	17.8443	-1.66021	0.147201	0.316615	-5.81807
IMPA1	3612	-0.978727	15.8951	-1.6592	0.147408	0.316647	-5.81941
TMBIM1	64114	0.332579	18.659	1.65877	0.147495	0.316647	-5.81997
SLC30A1	7779	-0.29259	18.2842	-1.65838	0.147576	0.316647	-5.8205
ARPC5L	81873	-0.291144	16.8786	-1.65695	0.147869	0.317016	-5.82238
TAT	6898	-1.33864	14.7733	-1.65354	0.148568	0.318257	-5.82687
SNX6	58533	-0.266656	16.1167	-1.65201	0.148883	0.318671	-5.82888
CAB39	51719	-0.349151	17.0085	-1.65121	0.149048	0.318768	-5.82994
SPNS1	83985	0.536267	14.005	1.64867	0.149573	0.31963	-5.83327
PERP	64065	-0.975584	14.0935	-1.64755	0.149805	0.319867	-5.83475
STXBP3	6814	0.269316	19.0256	1.646	0.150126	0.320294	-5.83678
HMGCS2	3158	-1.27648	19.2766	-1.64366	0.150615	0.320874	-5.83986
SLC1A1	6505	-0.541215	14.9465	-1.64295	0.150762	0.320874	-5.84079
TES	26136	-0.531731	14.0185	-1.64294	0.150763	0.320874	-5.8408
KRT6B	3854	-3.23472	20.3884	-1.6418	0.151001	0.321121	-5.8423
CYP4A11	1579	-0.75192	18.7714	-1.63988	0.151404	0.321718	-5.84483
RAB8B	51762	0.331786	17.9548	1.63908	0.151572	0.321815	-5.84587
ECHS1	1892	-0.858735	16.741	-1.63741	0.151922	0.3223	-5.84807
SERPINA5	5104	-0.294727	15.1649	-1.63586	0.152248	0.32263	-5.8501
EPB41	2035	-0.431677	16.3856	-1.63516	0.152396	0.32263	-5.85102
PSMD4	5710	-0.483962	15.4232	-1.63483	0.152465	0.32263	-5.85145
VPS26B	112936	-0.300156	15.6568	-1.63434	0.152567	0.32263	-5.85208
VPS36	51028	-0.585098	15.4618	-1.63146	0.153176	0.323658	-5.85586
AP2B1	163	0.272262	18.5752	1.63072	0.153333	0.323712	-5.85683
FLG2	388698	-2.67549	15.2969	-1.63018	0.153447	0.323712	-5.85753
DNAJC5	80331	0.363425	17.5085	1.62851	0.153803	0.324204	-5.85973
MAN1A1	4121	0.325523	17.575	1.62613	0.154309	0.324775	-5.86283
PROS1	5627	-0.283049	16.3388	-1.62608	0.15432	0.324775	-5.8629
C5	727	0.279215	19.3092	1.62524	0.1545	0.324798	-5.86401
FGB	2244	-0.503692	21.3752	-1.62488	0.154578	0.324798	-5.86448
RFTN1	23180	0.290983	19.9527	1.62315	0.154946	0.325105	-5.86673
ACVR1	90	0.424156	15.0339	1.62304	0.154971	0.325105	-5.86688
WDFY1	57590	0.669592	14.0558	1.62214	0.155164	0.325252	-5.86806
MRGPRF	116535	1.57256	17.8781	1.62108	0.155391	0.32547	-5.86945
GCC2	9648	-2.65744	18.7406	-1.62041	0.155534	0.325511	-5.87031
SLC2A8	29988	0.597788	16.7934	1.61961	0.155707	0.325615	-5.87137
HBA1	3039	0.68461	20.5989	1.6183	0.155989	0.325945	-5.87307
ALDH1A1	216	0.31124	22.6997	1.61742	0.156178	0.326081	-5.87422
PSMA7	5688	-0.333208	19.8088	-1.61648	0.156382	0.326249	-5.87545
MTARC2	54996	-1.07405	15.2446	-1.61532	0.156633	0.326515	-5.87697
ACSM2B	348158	-1.02769	16.1942	-1.61205	0.157341	0.327159	-5.88123
BST1	683	0.413844	20.2039	1.61184	0.157387	0.327159	-5.8815
STX12	23673	0.293123	16.3111	1.61161	0.157436	0.327159	-5.8818
SERINC5	256987	-0.23845	17.4234	-1.6116	0.157438	0.327159	-5.88181
GOLM1	51280	1.36437	15.6962	1.60995	0.157799	0.32765	-5.88397
SLCO3A1	28232	0.323675	15.7602	1.60498	0.158884	0.32961	-5.89043
ABCB6	10058	0.362759	18.5569	1.60292	0.159338	0.32961	-5.89312
RRBP1	6238	0.469537	15.4452	1.60247	0.159435	0.32961	-5.8937
OTUB1	55611	-0.292593	16.6771	-1.60246	0.159438	0.32961	-5.89371
PACS1	55690	-0.588131	14.4041	-1.60238	0.159455	0.32961	-5.89382
RPS27A	6233	-0.358055	23.024	-1.60221	0.159493	0.32961	-5.89404
SEC24C	9632	0.586741	15.5614	1.59943	0.160105	0.330617	-5.89765
GSTM1	2944	-0.787582	17.6583	-1.59696	0.160653	0.331489	-5.90087
ABCC3	8714	0.270383	18.6906	1.59432	0.161239	0.331808	-5.90429
NUMB	8650	-0.269434	15.3316	-1.59411	0.161287	0.331808	-5.90457
GNAS	2778	0.297397	21.6161	1.59408	0.161292	0.331808	-5.9046
HPCAL1	3241	0.285549	17.4853	1.594	0.161311	0.331808	-5.90471
TBC1D10A	83874	-0.506634	14.6338	-1.58887	0.162456	0.333724	-5.91136
C2CD5	9847	-0.536379	15.7701	-1.58869	0.162496	0.333724	-5.91159
USO1	8615	-0.392703	15.9154	-1.58783	0.162688	0.333859	-5.9127
FABP3	2170	0.357654	16.0745	1.587	0.162876	0.333985	-5.91379
MAPRE2	10982	0.554039	14.2906	1.58493	0.163341	0.334677	-5.91647
CALHM5	254228	-0.36222	16.0566	-1.58429	0.163485	0.334688	-5.9173
ABCC4	10257	0.358217	14.8369	1.58329	0.16371	0.334688	-5.91858
SLC38A7	55238	0.443531	16.5023	1.58322	0.163727	0.334688	-5.91868
PSMD9	5715	-0.413095	14.7049	-1.57782	0.16495	0.336926	-5.92567
PLEC	5339	0.305822	19.1897	1.57501	0.165589	0.337971	-5.9293
UMPS	7372	-0.30729	14.9534	-1.5741	0.165798	0.338094	-5.93047
C16orf78	123970	-0.531285	16.1177	-1.57351	0.165931	0.338094	-5.93123
ASMTL	8623	-0.519299	14.7533	-1.57306	0.166034	0.338094	-5.93181
MAP2K2	5605	-0.368901	14.7592	-1.57102	0.166501	0.338784	-5.93444
SCRN2	90507	-0.535073	15.7616	-1.57019	0.166692	0.338911	-5.93552
DPYS	1807	-0.650066	19.4762	-1.56797	0.167203	0.339688	-5.93838
RAP2C	57826	-0.411023	16.8241	-1.56682	0.167468	0.339963	-5.93986
ACSS2	55902	-0.510019	15.4646	-1.56332	0.168275	0.34134	-5.94437
RPS12	6206	-0.215579	16.1093	-1.55931	0.169206	0.342964	-5.94952
MSRA	4482	-0.484549	16.1671	-1.55779	0.169562	0.343421	-5.95148
GFPT1	2673	-0.34695	16.0644	-1.55447	0.170337	0.344727	-5.95575
SERPINB1	1992	-0.307406	17.7872	-1.55188	0.170946	0.345268	-5.95908
THBS1	7057	-0.443537	14.9987	-1.5516	0.17101	0.345268	-5.95943
SET	6418	0.607497	15.307	1.55154	0.171025	0.345268	-5.95951
IL6ST	3572	-1.32148	14.3946	-1.5511	0.171128	0.345268	-5.96007
PRG3	10394	0.394041	16.5316	1.54813	0.171828	0.346309	-5.96388
C8G	733	0.429658	18.3602	1.54754	0.171967	0.346309	-5.96463
TMEM82	388595	-0.607492	16.4209	-1.54724	0.172038	0.346309	-5.96502
TMEM33	55161	-0.365648	17.0893	-1.5451	0.172547	0.347068	-5.96777
HLA-DQB1	3119	-0.385235	16.9118	-1.54363	0.172895	0.347248	-5.96965
CYP2C8	1558	-0.837561	17.5983	-1.54361	0.1729	0.347248	-5.96968
RIPK1	8737	-1.56186	15.0865	-1.54216	0.173244	0.347636	-5.97153
GAMT	2593	-0.687847	15.8876	-1.54169	0.173356	0.347636	-5.97213
ACTA1	58	0.727536	14.6369	1.54059	0.173619	0.347791	-5.97355
H4C1	8359	1.6123	21.3681	1.54026	0.173697	0.347791	-5.97397
PRKACA	5566	-0.905507	17.0279	-1.53313	0.175407	0.350946	-5.98308
ALDOC	230	0.329666	15.9349	1.52678	0.176943	0.353751	-5.99118
FCGRT	2217	-0.309286	18.5307	-1.52593	0.177147	0.353892	-5.99225
P2RY13	53829	0.369856	14.5118	1.52517	0.177333	0.353995	-5.99323
GNAI2	2771	0.412906	22.1211	1.5243	0.177544	0.354149	-5.99433
VAPA	9218	0.232998	13.5337	1.52249	0.177986	0.354761	-5.99664
RPL5	6125	-0.736503	16.7259	-1.52108	0.17833	0.355166	-5.99843
CTNND1	1500	-0.235022	19.9568	-1.52056	0.178458	0.355166	-5.9991
ACOX1	51	-0.58979	14.6868	-1.51927	0.178774	0.355525	-6.00074
PALM2	445815	-0.347833	14.6035	-1.51835	0.178998	0.355704	-6.0019
CCT7	10574	-0.304512	17.5401	-1.51708	0.179312	0.356059	-6.00352
TMEM64	169200	0.606637	17.6069	1.51135	0.180725	0.358595	-6.0108
NT5E	4907	0.336404	21.034	1.51011	0.181032	0.358823	-6.01236
PIP4K2A	5305	0.313737	16.0432	1.50979	0.181112	0.358823	-6.01278
EHBP1L1	254102	-2.47145	14.5101	-1.50794	0.181571	0.359129	-6.01512
CDC42	998	0.282739	20.4334	1.50747	0.181688	0.359129	-6.01571
GMFG	9535	0.273931	16.0613	1.50697	0.181814	0.359129	-6.01635
SH3GL1	6455	-0.242562	15.968	-1.50628	0.181984	0.359129	-6.01722
CRAT	1384	-0.902289	14.4259	-1.50615	0.182016	0.359129	-6.01738
CYP3A4	1576	0.70405	18.2348	1.50588	0.182084	0.359129	-6.01772
MAMDC2	256691	2.47812	14.9405	1.50467	0.182387	0.359458	-6.01926
DTNB	1838	0.341383	18.5513	1.50199	0.183058	0.360511	-6.02266
AP3B1	8546	-0.37746	16.2204	-1.50051	0.183427	0.360813	-6.02452
SYPL1	6856	-0.289327	20.3055	-1.50028	0.183485	0.360813	-6.02481
SERINC1	57515	-0.284727	18.023	-1.49868	0.183888	0.361061	-6.02683
FNTA	2339	-0.485566	15.8204	-1.49866	0.183893	0.361061	-6.02686
CYSTM1	84418	-0.43976	17.3603	-1.49815	0.184022	0.361061	-6.02751
TSPAN6	7105	-0.250193	18.7355	-1.49681	0.184358	0.361452	-6.02919
AARS	16	-0.27805	17.0006	-1.49552	0.184685	0.361823	-6.03082
TM4SF1	4071	-0.263758	17.379	-1.48991	0.186109	0.364343	-6.03791
NIT2	56954	-0.24794	17.5771	-1.48846	0.186477	0.364793	-6.03973
DRAM2	128338	0.576182	14.3918	1.48589	0.187134	0.365806	-6.04297
HNRNPDL	9987	-0.751217	15.2762	-1.48408	0.187598	0.366442	-6.04525
KPNB1	3837	0.258785	17.2073	1.4791	0.188877	0.36855	-6.0515
TPM3	7170	0.45282	16.6974	1.47879	0.188957	0.36855	-6.05189
GNPDA1	10007	0.274946	18.046	1.47646	0.189561	0.369297	-6.05482
ANO1	55107	0.295892	17.832	1.47611	0.189652	0.369297	-6.05527
RPL8	6132	-0.676603	16.7198	-1.47569	0.18976	0.369297	-6.05579
GCA	25801	0.741735	18.3867	1.47444	0.190085	0.369656	-6.05736
OTC	5009	-0.438432	17.4409	-1.47135	0.190887	0.370638	-6.06123
VPS37B	79720	0.542271	14.8991	1.47093	0.190996	0.370638	-6.06175
ETFA	2108	-1.02318	16.8131	-1.47039	0.191139	0.370638	-6.06243
ACAT1	38	-0.987158	17.6841	-1.47034	0.191152	0.370638	-6.0625
PGLS	25796	-0.330905	16.9253	-1.4664	0.192181	0.372359	-6.06742
ANKH	56172	0.37514	14.2255	1.46515	0.192509	0.372722	-6.06899
ABCC2	1244	-0.309085	18.9474	-1.46391	0.192835	0.373022	-6.07054
ST6GAL1	6480	-0.232628	17.2459	-1.46349	0.192947	0.373022	-6.07107
RABGGTB	5876	-0.651207	14.4125	-1.45435	0.195366	0.377422	-6.08248
SLC52A2	79581	0.461076	16.5945	1.45177	0.196053	0.378425	-6.08569
NUCB1	4924	-0.328027	17.2737	-1.45104	0.196248	0.378425	-6.0866
SLC33A1	9197	-0.606759	15.4923	-1.45079	0.196316	0.378425	-6.08691
EIF4G2	1982	-0.30492	14.5404	-1.44875	0.196861	0.379165	-6.08944
NNMT	4837	0.423231	19.8785	1.44828	0.196987	0.379165	-6.09003
PIPSL	266971	-0.348014	15.3382	-1.44586	0.197639	0.379974	-6.09304
NUCB2	4925	-0.367733	17.2751	-1.44564	0.197696	0.379974	-6.09331
APOA1	335	0.399982	20.6519	1.44495	0.197883	0.380056	-6.09417
GSPT1	2935	-0.320582	15.2773	-1.44198	0.198685	0.381058	-6.09786
ANXA6	309	0.274545	26.001	1.44194	0.198694	0.381058	-6.0979
COTL1	23406	-0.254257	17.2177	-1.43963	0.199321	0.381617	-6.10077
MSN	4478	-0.311727	21.1062	-1.43939	0.199387	0.381617	-6.10107
ASPDH	554235	-0.299906	16.2036	-1.43927	0.199419	0.381617	-6.10122
PRDX1	5052	-0.287142	21.1838	-1.43483	0.200626	0.383648	-6.10672
APBB1IP	54518	-0.306703	14.5507	-1.43231	0.201315	0.384686	-6.10984
EMP3	2014	-0.390257	16.6695	-1.42719	0.20272	0.386973	-6.11616
NIT1	4817	-0.337084	16.9317	-1.42688	0.202805	0.386973	-6.11654
GAPDH	2597	0.38989	19.448	1.4239	0.203628	0.388263	-6.12023
GORASP2	26003	-0.369305	18.3897	-1.42145	0.204307	0.389275	-6.12325
FASN	2194	0.939457	18.9016	1.42067	0.204523	0.389407	-6.12421
PAFAH1B1	5048	-0.228857	18.4206	-1.41953	0.204841	0.38973	-6.12561
RNF13	11342	-0.247269	15.7964	-1.41839	0.205156	0.390048	-6.12701
TMEM30A	55754	-0.219541	18.0457	-1.41783	0.205312	0.390064	-6.1277
TMEM176A	55365	-0.330781	17.439	-1.41582	0.205873	0.390678	-6.13017
STARD3	10948	-1.02723	17.5096	-1.41561	0.205932	0.390678	-6.13043
PKP4	8502	0.417223	15.3274	1.41479	0.206162	0.390834	-6.13144
REEP5	7905	0.453748	16.3202	1.4127	0.206748	0.391663	-6.13401
SLC9A3R1	9368	-0.228183	17.3548	-1.41039	0.207396	0.392476	-6.13685
SCRIB	23513	0.329985	15.2531	1.41011	0.207475	0.392476	-6.13719
RAC2	5880	0.208709	21.6576	1.40175	0.209839	0.396663	-6.14744
VPS26C	10311	-0.776296	14.2271	-1.39887	0.21066	0.397837	-6.15096
LANCL1	10314	0.506265	17.0669	1.39838	0.210798	0.397837	-6.15156
PEX11B	8799	-0.328096	14.1026	-1.3975	0.211049	0.397837	-6.15263
PLEK	5341	-0.361897	12.925	-1.39745	0.211063	0.397837	-6.15269
ALB	213	0.230849	24.462	1.39594	0.211495	0.398366	-6.15453
USP46	64854	-0.26941	15.1991	-1.39541	0.211646	0.398366	-6.15518
TARS1	6897	-0.26624	17.9505	-1.39467	0.211859	0.398368	-6.15608
ACOT13	55856	-1.25774	16.5046	-1.39436	0.211949	0.398368	-6.15647
MGST1	4257	0.209621	21.7905	1.39347	0.212203	0.398465	-6.15755
EPS15	2060	-0.36329	15.4921	-1.39312	0.212303	0.398465	-6.15797
WDR48	57599	-0.520947	14.9177	-1.3925	0.212483	0.398519	-6.15874
TM9SF3	56889	0.219067	18.5187	1.38977	0.213269	0.399428	-6.16207
CDIPT	10423	-0.245631	15.6245	-1.38976	0.213271	0.399428	-6.16207
GYG2	8908	0.354755	15.9289	1.38896	0.213503	0.399579	-6.16305
HMGCL	3155	-0.496937	15.0595	-1.38523	0.214582	0.401314	-6.16759
CDC42EP1	11135	-0.333397	13.6588	-1.38376	0.21501	0.401829	-6.16938
DCUN1D1	54165	-0.758261	14.6645	-1.38192	0.215545	0.402544	-6.17162
DPM3	54344	-0.280149	16.4659	-1.37963	0.216213	0.403505	-6.1744
LMAN2L	81562	-0.286104	15.372	-1.37743	0.216856	0.404419	-6.17706
CTPS2	56474	-0.600614	14.1427	-1.37665	0.217084	0.404559	-6.17801
TUBB2A	7280	-0.341654	17.962	-1.37548	0.217427	0.404912	-6.17943
RDX	5962	-0.297189	22.3946	-1.37444	0.217734	0.405197	-6.18069
YWHAB	7529	-0.332659	19.7478	-1.3726	0.218274	0.405916	-6.18291
ARHGAP1	392	0.251781	17.4581	1.37119	0.21869	0.406402	-6.18462
FMNL2	114793	0.548826	12.654	1.37005	0.219027	0.406743	-6.186
MBL2	4153	-0.76241	17.4777	-1.36724	0.219858	0.407998	-6.18939
SERINC3	10955	-0.258275	16.8596	-1.36633	0.220129	0.408195	-6.1905
BOK	666	-0.534256	13.7074	-1.36578	0.220291	0.408195	-6.19116
PSMB1	5689	-0.321224	18.365	-1.36532	0.220428	0.408195	-6.19171
IGKC	3514	0.492448	19.3292	1.3643	0.220732	0.408243	-6.19295
AIMP1	9255	-0.25656	14.5453	-1.36394	0.220838	0.408243	-6.19338
DPP4	1803	0.304798	20.41	1.36367	0.220919	0.408243	-6.1937
EMC1	23065	-0.487688	16.0854	-1.35956	0.222147	0.410224	-6.19866
DERL2	51009	-0.639658	13.9093	-1.35892	0.222339	0.410292	-6.19943
SKP1	6500	-0.294856	16.7446	-1.35707	0.222892	0.410981	-6.20166
RHOA	387	0.273524	20.1917	1.35629	0.223127	0.410981	-6.20259
AOX1	316	-0.309481	20.3542	-1.35554	0.223351	0.410981	-6.20349
USP14	9097	-0.428307	15.8489	-1.35545	0.223379	0.410981	-6.2036
LBP	3929	0.701768	18.5502	1.35508	0.223491	0.410981	-6.20405
ZMPSTE24	10269	-0.28961	17.1428	-1.35445	0.22368	0.411041	-6.2048
TGM3	7053	-2.62309	15.1484	-1.35286	0.22416	0.411212	-6.20672
ABCC6	368	0.228945	19.186	1.3524	0.224299	0.411212	-6.20727
RAB34	83871	0.30374	16.6558	1.35191	0.224447	0.411212	-6.20786
KRT16	3868	-3.25954	18.15	-1.35181	0.224476	0.411212	-6.20798
RND3	390	0.460257	16.5185	1.35127	0.224641	0.411212	-6.20863
STEAP4	79689	0.417526	21.1128	1.35104	0.224709	0.411212	-6.2089
CSNK2A2	1459	0.432864	12.8596	1.34907	0.225306	0.412019	-6.21127
ANK3	288	0.589982	14.7423	1.34658	0.226061	0.413114	-6.21425
SLC25A22	79751	-0.865482	18.5827	-1.3448	0.226605	0.413821	-6.21639
CCZ1	51622	-1.306	14.5554	-1.34172	0.227543	0.415247	-6.22007
CLCC1	23155	-0.268921	15.6094	-1.34069	0.22786	0.415537	-6.2213
DLAT	1737	-1.82117	14.2973	-1.33814	0.228642	0.416675	-6.22435
NHLRC3	387921	-0.370797	11.9976	-1.33699	0.228995	0.416996	-6.22572
CTNNA2	1496	1.64621	16.4465	1.33653	0.229135	0.416996	-6.22626
BPNT1	10380	-0.334945	15.5231	-1.33472	0.229693	0.417724	-6.22843
ACO2	50	-0.264426	14.9735	-1.33306	0.230206	0.41837	-6.23041
CERS2	29956	-0.218147	16.6049	-1.33221	0.23047	0.418444	-6.23142
ANTXR1	84168	0.530797	15.5969	1.3319	0.230565	0.418444	-6.23179
GMPR2	51292	-0.236523	15.1583	-1.33063	0.230957	0.418782	-6.2333
ETFB	2109	-0.796907	17.4001	-1.33027	0.231069	0.418782	-6.23373
TRAP1	10131	-0.664449	14.9913	-1.32766	0.23188	0.419964	-6.23683
IL1R1	3554	-0.373923	15.6324	-1.32697	0.232096	0.420066	-6.23766
KRT2	3849	-2.12802	22.7562	-1.32598	0.232405	0.420337	-6.23884
DCTN2	10540	-0.195353	16.9665	-1.32479	0.232775	0.420717	-6.24025
SRPRA	6734	-1.02435	13.9208	-1.32411	0.232986	0.420811	-6.24105
ALDOA	226	0.363001	20.1433	1.32102	0.233952	0.422267	-6.24471
M6PR	4074	-0.260003	18.5727	-1.31874	0.234669	0.423271	-6.24742
CALML3	810	-0.347009	17.1226	-1.31558	0.235665	0.424776	-6.25116
NID1	4811	-0.281946	16.1546	-1.31261	0.236603	0.426177	-6.25467
PDLIM5	10611	-0.316147	17.3253	-1.31046	0.237284	0.426928	-6.25721
CRIP2	1397	-0.231207	16.7626	-1.3099	0.237463	0.426928	-6.25787
RNPEP	6051	-0.279218	17.0774	-1.30977	0.237506	0.426928	-6.25803
ARF6	382	-0.198829	19.5169	-1.30859	0.23788	0.427308	-6.25942
SACM1L	22908	0.412708	14.8565	1.3078	0.238131	0.427468	-6.26035
G6PD	2539	0.307659	16.4975	1.30614	0.238661	0.428128	-6.26231
CCT6A	908	-0.297791	17.5603	-1.3052	0.23896	0.428373	-6.26341
FHL1	2273	-3.00092	15.3393	-1.30317	0.23961	0.429247	-6.2658
KRT6A	3853	-2.08714	21.5569	-1.30083	0.24036	0.430152	-6.26856
SAR1B	51128	-0.607177	15.7475	-1.30058	0.240441	0.430152	-6.26885
LAMTOR1	55004	-1.13069	16.7651	-1.29978	0.240697	0.430317	-6.26979
MAN1A2	10905	-0.350375	16.288	-1.29554	0.242065	0.432471	-6.27477
NSF	4905	0.211994	17.7614	1.29176	0.243291	0.434365	-6.27921
SLC13A5	284111	0.248618	19.4253	1.2911	0.243503	0.43445	-6.27997
RPL13A	23521	-0.375432	15.1756	-1.289	0.244188	0.435377	-6.28244
F12	2161	-0.888017	13.3564	-1.28413	0.245778	0.437916	-6.28812
GPI	2821	0.239666	20.1656	1.28291	0.246176	0.438329	-6.28954
SERPINA7	6906	-0.442167	18.1595	-1.28181	0.246538	0.438422	-6.29083
NAGK	55577	0.251997	17.2945	1.28174	0.246561	0.438422	-6.29091
DHRS7	51635	-0.368544	17.5268	-1.28002	0.247128	0.439135	-6.29292
ADGRE2	30817	0.380988	15.4917	1.2767	0.248222	0.440782	-6.29678
SNX3	8724	-0.280385	16.812	-1.27562	0.248579	0.44112	-6.29804
NR2F6	2063	-0.952008	17.7857	-1.27355	0.249266	0.44204	-6.30045
CD5L	922	0.679075	13.0875	1.27158	0.249917	0.442888	-6.30272
C9orf64	84267	-0.445231	15.0112	-1.2711	0.25008	0.442888	-6.30329
WDR91	29062	-0.389363	13.9786	-1.27041	0.250307	0.442994	-6.30408
GNG2	54331	-2.84196	16.5139	-1.26798	0.251118	0.444017	-6.3069
UQCRQ	27089	0.502242	16.0118	1.26767	0.251222	0.444017	-6.30727
CAPZB	832	0.29164	20.0544	1.26651	0.25161	0.444404	-6.30861
DDX5	1655	-0.654641	14.3152	-1.26509	0.252083	0.444942	-6.31025
SND1	27044	-0.73028	17.8807	-1.26334	0.25267	0.445679	-6.31227
ALDH6A1	4329	-0.876437	17.6597	-1.26073	0.253547	0.446927	-6.31528
XPOT	11260	-0.343453	14.2661	-1.25876	0.254211	0.447542	-6.31756
ADCY9	115	-0.204331	14.9693	-1.2577	0.25457	0.447542	-6.31879
DBNL	28988	0.259447	15.2093	1.25712	0.254766	0.447542	-6.31946
SLC17A5	26503	-0.275181	16.9042	-1.25679	0.254878	0.447542	-6.31983
FERMT2	10979	-0.19264	20.007	-1.25665	0.254924	0.447542	-6.31999
BDH1	622	-0.579811	16.4532	-1.25559	0.255282	0.447542	-6.32121
BCAP31	10134	0.276645	15.6923	1.2554	0.255346	0.447542	-6.32143
CC2D1A	54862	-0.457618	14.2934	-1.25535	0.255365	0.447542	-6.32149
RPL4	6124	-0.334152	16.134	-1.25518	0.255423	0.447542	-6.32169
UQCRC1	7384	0.426615	18.2483	1.25339	0.25603	0.448307	-6.32375
RPS6KA3	6197	0.282326	14.9039	1.25178	0.256578	0.448825	-6.32561
HBB	3043	0.667959	20.2246	1.25152	0.256666	0.448825	-6.3259
NEDD8	4738	-0.820687	19.0123	-1.24426	0.259146	0.452596	-6.33424
ADK	132	-0.470555	16.9372	-1.2442	0.259166	0.452596	-6.3343
MAOB	4129	-0.364641	19.2866	-1.24184	0.259978	0.453683	-6.33701
EIF3C	8663	-0.451027	15.801	-1.24139	0.260132	0.453683	-6.33752
CAVIN2	8436	-0.312267	14.8719	-1.24003	0.260602	0.454202	-6.33908
KNG1	3827	-0.232749	16.2313	-1.23805	0.261284	0.455089	-6.34134
KRT17	3872	-3.41521	15.8434	-1.2336	0.262826	0.457474	-6.34642
ISOC1	51015	-0.271731	16.8406	-1.23058	0.263878	0.459001	-6.34986
PPP2R5E	5529	-0.195316	15.6346	-1.22997	0.264091	0.459068	-6.35056
ERMP1	79956	0.288008	16.5387	1.22802	0.264772	0.45995	-6.35278
SNRPA	6626	-0.864782	14.7011	-1.22536	0.265704	0.460841	-6.3558
APOL2	23780	-0.412371	15.0132	-1.22524	0.265743	0.460841	-6.35593
MINK1	50488	0.332577	15.5942	1.22436	0.266054	0.460841	-6.35693
CPNE2	221184	0.217511	17.9237	1.22412	0.266136	0.460841	-6.3572
CBS	875	-0.262753	17.568	-1.22406	0.266159	0.460841	-6.35727
KRT78	196374	-2.42583	15.4022	-1.22333	0.266416	0.460983	-6.3581
DNAJB1	3337	-0.310178	14.229	-1.22205	0.266866	0.461204	-6.35955
RPS15A	6210	-0.684644	18.6776	-1.22197	0.266893	0.461204	-6.35964
PPA1	5464	-0.177204	17.242	-1.22018	0.267525	0.461992	-6.36167
CYBB	1536	0.237577	18.1331	1.21625	0.268915	0.46409	-6.36612
KRT19	3880	-0.535617	18.3822	-1.21359	0.269857	0.46541	-6.36912
F11R	50848	0.279311	19.1262	1.21262	0.270203	0.465702	-6.37022
TM9SF1	10548	-0.304296	16.5997	-1.21136	0.270652	0.466171	-6.37164
TSPAN3	10099	0.230833	17.3006	1.20884	0.271551	0.467416	-6.37448
EPHX1	2052	-0.236837	24.723	-1.20648	0.272396	0.468372	-6.37714
GSN	2934	0.254712	19.5969	1.20629	0.272462	0.468372	-6.37734
CFH	3075	-0.244515	18.2587	-1.2044	0.273142	0.469235	-6.37948
MYH10	4628	-0.260563	17.6871	-1.19887	0.275131	0.472345	-6.38567
ATP5MD	84833	-0.932024	16.3086	-1.19526	0.276441	0.474044	-6.38972
CD47	961	0.193684	21.5663	1.19515	0.276481	0.474044	-6.38984
DPYSL3	1809	0.28076	17.0948	1.19461	0.276676	0.47407	-6.39044
HLA-B	3106	0.206726	20.0909	1.19311	0.27722	0.474695	-6.39212
COX4I1	1327	0.390744	17.986	1.19143	0.277832	0.475244	-6.39399
PKN2	5586	-1.15519	16.1305	-1.19097	0.278	0.475244	-6.39451
TWF2	11344	0.256355	15.6715	1.19075	0.278082	0.475244	-6.39476
FRMD8	83786	-2.28737	13.1694	-1.18927	0.278623	0.475861	-6.39641
TWF1	5756	0.189572	19.2157	1.18877	0.278804	0.475861	-6.39696
ACAD11	84129	-1.05793	15.3051	-1.18689	0.279494	0.476544	-6.39906
BMPR2	659	0.197347	15.5052	1.18669	0.279565	0.476544	-6.39928
ALCAM	214	0.254099	17.3269	1.18469	0.280297	0.477075	-6.4015
MAN2C1	4123	0.247119	16.0032	1.18443	0.280394	0.477075	-6.4018
IVD	3712	-0.538311	16.0337	-1.18436	0.28042	0.477075	-6.40187
GATD3	8209	-0.426542	15.0637	-1.18382	0.280619	0.477107	-6.40248
TMEM50B	757	-0.187532	16.2259	-1.18232	0.281169	0.477584	-6.40414
SYNGR2	9144	-0.242152	19.831	-1.18167	0.281409	0.477584	-6.40486
ECHDC2	55268	-0.81613	15.494	-1.18144	0.281495	0.477584	-6.40512
CNDP2	55748	0.228658	19.192	1.18109	0.281624	0.477584	-6.40551
CYB5A	1528	0.524129	20.2103	1.18032	0.281906	0.477755	-6.40636
KRT14	3861	-2.40004	22.6359	-1.17802	0.282756	0.478888	-6.40891
CLIC4	25932	-0.295088	17.433	-1.17705	0.283115	0.479187	-6.40998
SLC16A2	6567	0.208692	18.9714	1.17548	0.283698	0.479854	-6.41172
ACSL5	51703	-0.494609	16.2375	-1.17501	0.283873	0.479854	-6.41225
NOD1	10392	1.17128	22.0355	1.17362	0.284388	0.480255	-6.41378
AP1G1	164	0.184198	16.449	1.17271	0.284729	0.480255	-6.4148
ASNA1	439	-0.224992	16.0587	-1.17251	0.284803	0.480255	-6.41501
PALLD	23022	-0.400754	15.2236	-1.17241	0.284839	0.480255	-6.41512
FBXO22	26263	0.442747	14.024	1.17022	0.285654	0.481323	-6.41754
KRT10	3858	-2.00569	23.274	-1.16591	0.287267	0.483731	-6.42229
AIG1	51390	-0.349015	18.2362	-1.16405	0.287967	0.4846	-6.42434
EPS8L2	64787	0.30745	15.4011	1.16301	0.288355	0.484945	-6.42548
PLXNB1	5364	0.174398	16.4359	1.1623	0.288626	0.48509	-6.42627
TNFRSF10B	8795	0.278533	14.6883	1.16028	0.289386	0.486058	-6.42848
ADA	100	0.346259	14.9064	1.15595	0.291022	0.488494	-6.43323
TSPO	706	0.247475	16.2962	1.15149	0.292718	0.491028	-6.43811
PA2G4	5036	-0.240808	16.4681	-1.15058	0.293064	0.49128	-6.4391
CAPN1	823	0.203337	19.1475	1.1493	0.293553	0.49128	-6.4405
NPLOC4	55666	0.247677	14.7501	1.14923	0.29358	0.49128	-6.44058
PGD	5226	-0.205735	18.4537	-1.14915	0.293613	0.49128	-6.44067
TOLLIP	54472	-0.227595	17.2113	-1.14813	0.294002	0.491383	-6.44178
PDLIM1	9124	0.327856	15.6102	1.14786	0.294106	0.491383	-6.44208
EHHADH	1962	-0.824645	18.415	-1.14752	0.294233	0.491383	-6.44244
SEC31A	22872	0.212473	17.1866	1.14068	0.296862	0.495426	-6.44989
UGT2B4	7363	-0.178047	21.8935	-1.13971	0.297235	0.495426	-6.45093
SERPINB6	5269	-0.219085	17.9409	-1.13958	0.297287	0.495426	-6.45108
SLC1A5	6510	0.211585	17.8774	1.13888	0.297555	0.495426	-6.45183
PBLD	64081	-0.441187	18.5613	-1.13878	0.297593	0.495426	-6.45194
PGM1	5236	-0.494686	19.9239	-1.13576	0.298765	0.497062	-6.45522
ST3GAL1	6482	-0.336571	14.72	-1.13408	0.299416	0.497831	-6.45704
GLG1	2734	0.185002	18.1924	1.13095	0.300634	0.498786	-6.46042
MLKL	197259	-0.375382	16.7529	-1.13074	0.300715	0.498786	-6.46065
TRIP6	7205	0.327658	13.456	1.12966	0.301134	0.498786	-6.46181
GGCT	79017	-0.830617	15.3441	-1.12894	0.301417	0.498786	-6.46259
STX11	8676	-0.232984	15.2686	-1.12881	0.301467	0.498786	-6.46273
TRBC1	28639	-0.496476	13.7801	-1.1288	0.30147	0.498786	-6.46274
NLN	57486	0.273581	14.3051	1.12874	0.301497	0.498786	-6.46281
S100A9	6280	-0.764639	18.191	-1.12872	0.301503	0.498786	-6.46283
SLC25A15	10166	0.349572	15.8422	1.12821	0.301702	0.498801	-6.46338
SUCLG2	8801	-0.600615	15.3794	-1.12678	0.30226	0.499376	-6.46491
HSPE1	3336	-0.639631	18.8391	-1.12635	0.302428	0.499376	-6.46538
XRCC6	2547	-1.10771	15.7259	-1.12482	0.303029	0.500054	-6.46703
MDH2	4191	0.390872	17.9932	1.12356	0.303524	0.500559	-6.46838
IAH1	285148	-0.25419	14.1617	-1.12279	0.303825	0.500742	-6.46921
HSPA8	3312	-0.171704	21.0729	-1.12135	0.304393	0.501364	-6.47076
PRSS1	5644	-3.44015	19.8606	-1.1196	0.305082	0.502186	-6.47263
TAPT1	202018	-0.23902	15.3967	-1.11777	0.305806	0.503063	-6.4746
CUL4A	8451	-0.350938	14.7891	-1.115	0.306902	0.504313	-6.47757
CNBP	7555	-0.639862	13.4587	-1.11488	0.306948	0.504313	-6.47769
PHPT1	29085	-0.245515	15.4342	-1.10991	0.308927	0.507249	-6.48301
SEC63	11231	-0.897738	15.3454	-1.10889	0.309333	0.507442	-6.48409
SERPINB8	5271	-0.40512	16.2536	-1.10861	0.309442	0.507442	-6.48438
RAB1A	5861	0.18569	17.1825	1.10816	0.309622	0.507442	-6.48486
GOT1	2805	0.195563	20.7914	1.10668	0.310217	0.5081	-6.48645
RPL36	25873	-0.652394	16.3316	-1.10295	0.311708	0.509762	-6.49041
CHORDC1	26973	-1.19284	14.303	-1.10278	0.311777	0.509762	-6.49059
CACNA2D1	781	-0.26713	20.5237	-1.1027	0.311811	0.509762	-6.49068
ACY1	95	-0.205862	19.3665	-1.10196	0.312107	0.50985	-6.49146
TFG	10342	0.265648	18.9552	1.1016	0.312252	0.50985	-6.49184
CLEC4G	339390	0.457123	15.8341	1.10101	0.312489	0.509898	-6.49247
ROCK2	9475	-0.227781	16.4639	-1.10057	0.312668	0.509898	-6.49294
GMPS	8833	-0.534065	14.6967	-1.09986	0.312952	0.510046	-6.49369
GPX2	2877	0.726645	15.8288	1.09829	0.313588	0.510553	-6.49536
ILF3	3609	-0.396168	15.3884	-1.09813	0.31365	0.510553	-6.49552
NPC1L1	29881	-0.261477	15.0721	-1.09751	0.313903	0.510649	-6.49618
TMED7	51014	-0.203782	19.3382	-1.09477	0.315009	0.511864	-6.49908
PTPRF	5792	0.198619	17.3128	1.09435	0.315181	0.511864	-6.49953
CTSB	1508	-0.236757	19.3967	-1.09422	0.315232	0.511864	-6.49966
VAMP7	6845	-0.270594	17.0664	-1.09121	0.316454	0.513532	-6.50283
PLXNA3	55558	0.447148	16.0432	1.08997	0.31696	0.514037	-6.50415
SULT1A1	6817	-0.444407	19.3058	-1.08944	0.317177	0.514072	-6.50471
HNRNPC	3183	-0.578254	15.707	-1.08785	0.317822	0.514614	-6.50637
SLC2A1	6513	0.563156	16.4874	1.08766	0.317901	0.514614	-6.50658
SEC24D	9871	0.394529	14.5431	1.08549	0.318789	0.515611	-6.50886
KRT5	3852	-1.82628	20.3634	-1.0852	0.318908	0.515611	-6.50917
HGS	9146	-0.237028	15.7242	-1.08035	0.320896	0.518507	-6.51425
QTRT2	79691	-0.687632	12.4093	-1.07779	0.32195	0.519891	-6.51693
NSFL1C	55968	-0.877785	14.6847	-1.07678	0.322367	0.520246	-6.51799
PDCD10	11235	-0.302054	16.7275	-1.07564	0.322838	0.520571	-6.51918
CSTA	1475	-1.27388	17.6316	-1.07534	0.322963	0.520571	-6.51949
PLPBP	11212	-0.521207	15.596	-1.07485	0.323167	0.520581	-6.52001
PARVA	55742	-0.202985	18.5632	-1.0735	0.323724	0.520911	-6.52141
GDI2	2665	-0.195493	20.0138	-1.0734	0.323767	0.520911	-6.52152
ITGAL	3683	0.203691	16.347	1.07211	0.324303	0.521456	-6.52287
CYP1A2	1544	0.776596	17.3126	1.06993	0.325209	0.52242	-6.52514
ATP6AP1	537	-0.199579	16.7669	-1.06963	0.325331	0.52242	-6.52544
CYP2A6	1548	0.468146	17.4127	1.06923	0.325497	0.52242	-6.52586
COPS5	10987	0.448117	15.1352	1.06704	0.326413	0.52357	-6.52814
GNB2	2783	0.165675	23.2502	1.06503	0.327249	0.524593	-6.53022
RFTN2	130132	0.252731	14.6197	1.06362	0.327838	0.525012	-6.53168
RPL11	6135	-0.352751	17.416	-1.06299	0.328104	0.525012	-6.53234
VDAC2	7417	0.282336	18.9496	1.06298	0.328107	0.525012	-6.53235
CACNA2D2	9254	-0.186278	16.1204	-1.06171	0.328639	0.525464	-6.53366
FGL1	2267	0.254862	18.2863	1.06136	0.328789	0.525464	-6.53403
STK24	8428	-0.36669	15.9959	-1.06062	0.329099	0.525642	-6.5348
COPS6	10980	0.223418	16.2796	1.05909	0.329741	0.526348	-6.53637
LACTB	114294	0.321865	15.6486	1.05755	0.33039	0.527064	-6.53797
NT5C2	22978	-0.459719	14.6623	-1.05664	0.330774	0.527358	-6.53891
RPL14	9045	-0.43461	17.3253	-1.05539	0.331301	0.52788	-6.5402
ARCN1	372	-0.246702	14.7999	-1.05282	0.332388	0.529292	-6.54284
GGH	8836	-0.452049	17.9342	-1.0522	0.332649	0.529307	-6.54348
ALDH1B1	219	-0.646408	14.5148	-1.05185	0.332799	0.529307	-6.54384
RAB5A	5868	0.163504	21.0796	1.05031	0.333451	0.529827	-6.54542
POR	5447	0.764782	17.1276	1.05013	0.333528	0.529827	-6.54561
SH3BGRL	6451	-0.224319	16.4395	-1.04929	0.333886	0.529987	-6.54647
TNS3	64759	0.14633	17.5956	1.04895	0.33403	0.529987	-6.54682
FIBP	9158	-0.260101	15.935	-1.04841	0.334259	0.53003	-6.54737
RP2	6102	0.223499	18.7839	1.04543	0.335526	0.531721	-6.55043
APOC1	341	0.25642	19.7451	1.04458	0.33589	0.531977	-6.5513
RPS26	6231	0.316023	14.5555	1.04346	0.336369	0.53213	-6.55244
ITIH4	3700	-0.201018	17.2544	-1.04341	0.33639	0.53213	-6.55249
EPRS	2058	-0.289209	15.313	-1.04046	0.337654	0.533809	-6.55551
DNAJC13	23317	0.229594	14.2093	1.03602	0.339564	0.536507	-6.56004
AIFM1	9131	-0.286442	17.0032	-1.03492	0.340036	0.536931	-6.56116
SNF8	11267	-0.187068	15.7586	-1.03427	0.340315	0.537051	-6.56181
XPNPEP2	7512	-0.656163	17.7276	-1.03061	0.341902	0.539231	-6.56554
GYG1	2992	-0.606733	17.0144	-1.02733	0.343323	0.54115	-6.56886
ISYNA1	51477	-0.245637	17.428	-1.0248	0.344424	0.542561	-6.57142
C6	729	-0.170375	17.4758	-1.02263	0.345369	0.543724	-6.5736
PNP	4860	-0.345682	15.5129	-1.02108	0.346046	0.544465	-6.57516
TBCB	1155	-0.179422	15.5225	-1.02045	0.346324	0.544577	-6.5758
TMEM47	83604	0.297385	18.0102	1.01859	0.347137	0.545531	-6.57767
ABCE1	6059	-0.487578	15.5141	-1.01707	0.347806	0.546256	-6.5792
ACSL1	2180	0.556462	19.4817	1.01613	0.348221	0.546582	-6.58015
APOM	55937	-0.372147	15.7105	-1.01477	0.348815	0.54719	-6.58151
CASP14	23581	-1.87642	15.3786	-1.01198	0.350045	0.548674	-6.5843
TIPRL	261726	0.344215	14.5737	1.01129	0.350353	0.548674	-6.585
PIP	5304	-1.50529	16.4368	-1.01121	0.350386	0.548674	-6.58508
RAB4A	5867	-0.35537	16.1886	-1.01042	0.350734	0.548894	-6.58586
SLC43A2	124935	0.162899	16.0995	1.00974	0.351039	0.549045	-6.58655
UTRN	7402	0.162442	18.1291	1.00882	0.351445	0.549355	-6.58747
GALM	130589	-0.33474	15.5388	-1.00625	0.352584	0.550807	-6.59003
HACD2	201562	0.580002	15.9334	1.00539	0.352965	0.551077	-6.59089
PCK2	5106	-1.11164	18.1274	-1.00391	0.353624	0.55121	-6.59236
TTC38	55020	-0.360265	16.2993	-1.003	0.354029	0.55121	-6.59327
PARVB	29780	-0.189026	18.024	-1.00272	0.354156	0.55121	-6.59355
SERPINF1	5176	0.228228	15.9978	1.00259	0.35421	0.55121	-6.59367
COL6A1	1291	0.471998	23.7066	1.00237	0.354309	0.55121	-6.59389
AGTR1	185	0.356572	17.3649	1.00231	0.354335	0.55121	-6.59395
CDH2	1000	0.17794	16.9051	1.00191	0.354513	0.55121	-6.59435
TMEM165	55858	3.72917	14.5426	1.00006	0.35534	0.552035	-6.59619
RAP2B	5912	0.176372	19.8661	0.999788	0.355463	0.552035	-6.59646
REEP6	92840	0.325502	17.2655	0.998235	0.356157	0.552415	-6.598
DSC1	1823	-1.7235	16.4415	-0.997885	0.356314	0.552415	-6.59835
PSMD5	5711	-0.317372	16.5294	-0.997836	0.356336	0.552415	-6.5984
PCBP2	5094	-0.231541	17.8915	-0.996924	0.356744	0.552429	-6.5993
PCBD1	5092	-0.229441	17.2724	-0.996592	0.356893	0.552429	-6.59963
GCDH	2639	-0.558914	12.7506	-0.996414	0.356973	0.552429	-6.59981
ALDH4A1	8659	-0.799705	16.9669	-0.995377	0.357438	0.552824	-6.60083
NDUFS1	4719	-0.629567	15.6305	-0.993416	0.358319	0.553862	-6.60277
PRKAR2A	5576	-0.179647	18.7232	-0.992376	0.358787	0.55426	-6.6038
CAVIN1	284119	0.191285	16.3604	0.990697	0.359544	0.555104	-6.60546
TMED4	222068	-0.231118	18.1529	-0.990152	0.35979	0.555158	-6.60599
RXYLT1	10329	-0.634662	16.6196	-0.988776	0.360411	0.555792	-6.60735
CTPS1	1503	-0.855866	13.5928	-0.987019	0.361206	0.556691	-6.60908
PSMB8	5696	-0.221327	17.4722	-0.984093	0.362532	0.558256	-6.61195
ACE	1636	-0.208609	15.6954	-0.983846	0.362644	0.558256	-6.61219
SLC29A1	2030	0.203383	18.4388	0.98087	0.363997	0.560012	-6.61511
RPLP2	6181	-1.02096	14.3359	-0.979892	0.364443	0.560371	-6.61607
RNH1	6050	-0.186674	18.1276	-0.978772	0.364954	0.560829	-6.61716
ROR2	4920	0.251941	15.9995	0.978055	0.365281	0.561005	-6.61786
SLC39A14	23516	-0.159207	21.5114	-0.977248	0.36565	0.561245	-6.61865
COL6A3	1293	0.474239	23.4963	0.975606	0.366401	0.56207	-6.62025
HNRNPF	3185	-0.396406	14.4033	-0.971162	0.368439	0.564679	-6.62458
MAP1S	55201	-0.447994	13.7826	-0.970965	0.36853	0.564679	-6.62477
MPST	4357	-0.476979	17.6083	-0.968956	0.369455	0.565768	-6.62672
UBE2L3	7332	-0.244634	15.262	-0.966837	0.370432	0.566935	-6.62878
LMBRD1	55788	-0.158898	16.4989	-0.965822	0.370901	0.567323	-6.62976
IGKV3-20	28912	3.65022	15.8789	0.963466	0.371991	0.568607	-6.63204
RAP1A	5906	0.150321	22.7731	0.963077	0.372171	0.568607	-6.63242
KARS1	3735	-0.283115	15.3029	-0.961909	0.372713	0.569104	-6.63354
KRT1	3848	-1.67054	24.0612	-0.960797	0.373229	0.569272	-6.63462
CADM1	23705	-0.746879	15.8	-0.960743	0.373254	0.569272	-6.63467
SLC2A2	6514	-0.187463	21.9686	-0.958498	0.374297	0.570281	-6.63683
CFHR1	3078	0.468112	16.4783	0.958389	0.374348	0.570281	-6.63694
ARHGEF7	8874	-0.239695	13.675	-0.956883	0.37505	0.570824	-6.63839
VPS33B	26276	-0.192067	19.8536	-0.956192	0.375372	0.570824	-6.63905
CDH1	999	-0.298203	17.9968	-0.956063	0.375432	0.570824	-6.63917
CPM	1368	-0.204444	18.1906	-0.955767	0.375571	0.570824	-6.63946
SARDH	1757	-0.647758	17.5288	-0.954983	0.375936	0.571051	-6.64021
CMAS	55907	-1.09537	14.6349	-0.95266	0.377023	0.572371	-6.64244
UPF1	5976	-0.734292	14.4914	-0.951295	0.377662	0.573012	-6.64375
ABI1	10006	0.325632	17.8617	0.948949	0.378763	0.574352	-6.64599
HSPBP1	23640	-0.288525	15.6335	-0.946328	0.379996	0.57589	-6.64849
RAB19	401409	-0.534006	16.7131	-0.94481	0.380711	0.576204	-6.64994
PSMD13	5719	-0.297055	17.2972	-0.944626	0.380798	0.576204	-6.65011
TRIM14	9830	0.162826	14.3499	0.944276	0.380963	0.576204	-6.65045
SLC23A1	9963	-0.190151	15.6709	-0.943464	0.381346	0.576204	-6.65122
MYL9	10398	-0.169903	15.5724	-0.943283	0.381432	0.576204	-6.65139
TSN	7247	-0.176685	15.5055	-0.943004	0.381564	0.576204	-6.65166
NCKAP1L	3071	0.227214	16.2961	0.942647	0.381732	0.576204	-6.652
CLN8	2055	-0.584229	16.2368	-0.940961	0.38253	0.577077	-6.6536
GLO1	2739	-0.207874	18.1924	-0.939648	0.383152	0.577685	-6.65484
OCIAD2	132299	-0.387498	15.3185	-0.938527	0.383683	0.578156	-6.65591
AP1M1	8907	0.169549	15.5179	0.937852	0.384003	0.578308	-6.65655
ABCC1	4363	-0.354351	14.1354	-0.934194	0.385743	0.580597	-6.66001
CPNE8	144402	-0.183719	20.4404	-0.931976	0.386801	0.581857	-6.6621
ARHGDIB	397	-0.206061	18.4282	-0.929339	0.388062	0.58342	-6.66458
GPX1	2876	0.21021	18.0278	0.926565	0.389391	0.585085	-6.66719
UBA6	55236	-0.318881	14.1884	-0.925004	0.390141	0.585878	-6.66865
SDHB	6390	-0.247278	16.0208	-0.924412	0.390425	0.585972	-6.66921
STX2	2054	0.356358	15.9353	0.923181	0.391018	0.586445	-6.67036
DPP3	10072	0.181971	16.7141	0.922833	0.391186	0.586445	-6.67069
ABAT	18	-0.674884	18.6953	-0.917646	0.39369	0.589429	-6.67553
TMSB4X	7114	-0.282634	15.5753	-0.917463	0.393778	0.589429	-6.6757
GOLIM4	27333	-0.173073	14.7977	-0.917322	0.393847	0.589429	-6.67583
CHMP2B	25978	-0.28932	17.1303	-0.914242	0.39534	0.591158	-6.6787
WDR77	79084	-1.47293	14.83	-0.914013	0.395451	0.591158	-6.67891
ALDH8A1	64577	-0.360311	17.3948	-0.913216	0.395838	0.591402	-6.67965
LSS	4047	0.456285	16.0527	0.912599	0.396138	0.59144	-6.68023
HSP90AB1	3326	-0.162091	22.1864	-0.912242	0.396312	0.59144	-6.68056
AKR1C2	1646	0.397794	17.2896	0.911746	0.396553	0.591465	-6.68102
KDELR2	11014	-0.34008	17.6464	-0.9105	0.39716	0.591904	-6.68217
RPL28	6158	-0.324742	16.0645	-0.91022	0.397296	0.591904	-6.68243
AGT	183	0.190855	18.1594	0.908919	0.39793	0.592197	-6.68364
HSPB1	3315	-0.159199	20.3555	-0.908718	0.398029	0.592197	-6.68382
PLEKHA6	22874	-0.288041	15.0143	-0.908131	0.398315	0.592197	-6.68436
USP24	23358	-0.391251	13.6034	-0.907673	0.398539	0.592197	-6.68479
KANK2	25959	0.176602	16.187	0.907495	0.398626	0.592197	-6.68495
DCTN1	1639	-0.136844	15.4135	-0.907055	0.398841	0.592197	-6.68536
CPNE3	8895	-0.145706	21.6609	-0.904888	0.399901	0.593438	-6.68736
ARHGAP17	55114	-0.327421	14.6456	-0.901882	0.401375	0.595291	-6.69013
H3C1	8350	1.12949	19.6946	0.899779	0.402409	0.596074	-6.69206
LDHB	3945	-0.204347	19.2453	-0.899435	0.402578	0.596074	-6.69237
VPS35	55737	0.230759	18.1185	0.899429	0.402581	0.596074	-6.69238
NDUFB7	4713	-0.276897	15.4843	-0.898065	0.403253	0.596733	-6.69363
MAN1C1	57134	-0.156936	14.3392	-0.89663	0.403961	0.597445	-6.69495
ALDH9A1	223	-0.246053	19.301	-0.894983	0.404774	0.598092	-6.69645
RRAGC	64121	-0.165073	15.9198	-0.89465	0.404939	0.598092	-6.69676
DSG1	1828	-1.33146	16.3446	-0.894367	0.405079	0.598092	-6.69702
PLPP1	8611	-0.230175	18.2197	-0.892945	0.405782	0.598391	-6.69831
AGTRAP	57085	-0.858227	14.9443	-0.892828	0.40584	0.598391	-6.69842
ARPC5	10092	0.148992	17.7763	0.892314	0.406095	0.598391	-6.69889
KIAA2013	90231	0.442818	15.5372	0.891889	0.406306	0.598391	-6.69928
RPL15	6138	-0.417134	18.5184	-0.891667	0.406415	0.598391	-6.69948
RPS18	6222	-0.464428	18.3646	-0.890849	0.406821	0.598654	-6.70023
CNN2	1265	0.468765	16.7184	0.88982	0.407332	0.599071	-6.70116
TUBA1C	84790	2.61652	12.9282	0.889356	0.407562	0.599076	-6.70158
FAM120A	23196	-0.579381	13.2117	-0.888569	0.407954	0.599317	-6.7023
DHX15	1665	-0.836738	15.2012	-0.883493	0.410483	0.602697	-6.70691
HRG	3273	-0.29721	15.9605	-0.882812	0.410824	0.602861	-6.70752
HK3	3101	0.351582	14.4955	0.881141	0.411659	0.603752	-6.70903
C7	730	0.14839	18.6901	0.879597	0.412433	0.60455	-6.71043
NDUFA13	51079	-2.60552	14.1865	-0.87837	0.413048	0.605116	-6.71153
STRAP	11171	0.360268	14.2609	0.876888	0.413792	0.605869	-6.71287
SFPQ	6421	0.364493	15.1718	0.87541	0.414536	0.606621	-6.7142
METTL7B	196410	0.455265	17.2485	0.873474	0.415511	0.60771	-6.71594
AKR7A3	22977	0.39272	18.5895	0.872915	0.415792	0.607785	-6.71644
TECR	9524	-0.211207	17.3837	-0.872016	0.416246	0.608004	-6.71724
VASP	7408	0.173897	16.2241	0.871705	0.416403	0.608004	-6.71752
CCT4	10575	-0.153113	18.3959	-0.871107	0.416705	0.608108	-6.71806
STOML2	30968	0.484951	14.4874	0.867682	0.418438	0.610299	-6.72112
TPP1	1200	0.266103	17.4076	0.865722	0.419432	0.611411	-6.72287
PRKAB2	5565	-0.25458	14.3406	-0.864235	0.420187	0.612173	-6.72419
DDX19A	55308	0.27653	14.4124	0.863568	0.420526	0.612292	-6.72479
B2M	567	0.317947	18.2115	0.863161	0.420733	0.612292	-6.72515
PSMD3	5709	-0.213837	16.4761	-0.862175	0.421235	0.612684	-6.72602
TLN1	7094	-0.138545	19.7794	-0.859352	0.422674	0.614438	-6.72853
ESYT2	57488	0.244621	15.0866	0.857742	0.423496	0.615295	-6.72995
DMD	1756	0.123022	19.8052	0.85725	0.423748	0.615322	-6.73039
EML4	27436	-0.392652	15.9096	-0.854996	0.424902	0.616658	-6.73238
MYO6	4646	0.322197	15.7808	0.854177	0.425322	0.616928	-6.7331
ERGIC1	57222	-0.170341	19.4915	-0.848641	0.428168	0.620565	-6.73797
NDUFB4	4710	-0.329496	15.5977	-0.848384	0.428301	0.620565	-6.7382
FAM171A1	221061	-0.158522	15.8304	-0.84782	0.428592	0.620646	-6.73869
STUB1	10273	-0.129534	15.5499	-0.846448	0.429299	0.621109	-6.73989
TUFM	7284	0.536889	16.3383	0.846287	0.429382	0.621109	-6.74003
NCKIPSD	51517	2.80608	12.9288	0.844949	0.430074	0.621768	-6.74121
TSPAN15	23555	0.171369	18.4449	0.844018	0.430556	0.622123	-6.74202
AP3D1	8943	0.157703	16.5236	0.843173	0.430993	0.622414	-6.74276
ATP5F1B	506	0.34272	19.3319	0.84083	0.432207	0.623509	-6.7448
LIN7A	8825	0.153164	18.8293	0.840798	0.432224	0.623509	-6.74483
PSMC3	5702	-0.43714	15.8161	-0.838956	0.433181	0.624548	-6.74643
ILK	3611	-0.156785	18.7333	-0.838332	0.433505	0.624613	-6.74697
ECH1	1891	-0.347543	17.633	-0.837895	0.433732	0.624613	-6.74735
SDF2L1	23753	0.316606	16.3049	0.837426	0.433976	0.624613	-6.74776
HTATIP2	10553	0.175636	16.8433	0.837048	0.434173	0.624613	-6.74809
GMPPB	29925	0.223239	16.946	0.836214	0.434608	0.624896	-6.74881
ZDHHC5	25921	0.187475	16.6333	0.835556	0.43495	0.625049	-6.74938
ESD	2098	-0.209644	17.5969	-0.832643	0.436471	0.626701	-6.7519
CCDC50	152137	-0.217427	14.2329	-0.832226	0.436689	0.626701	-6.75226
EIF3G	8666	-3.09109	13.9098	-0.831989	0.436813	0.626701	-6.75247
RAB32	10981	0.137374	16.977	0.827884	0.438963	0.629258	-6.75601
CDC73	79577	-0.31003	20.7535	-0.827676	0.439073	0.629258	-6.75619
DCD	117159	-1.29006	18.5892	-0.826636	0.439619	0.629699	-6.75708
CNTFR	1271	-0.154714	16.8744	-0.82535	0.440295	0.630324	-6.75818
PODXL	5420	0.140938	15.9809	0.823077	0.441492	0.63162	-6.76013
NRDC	4898	0.587642	16.9485	0.822721	0.441679	0.63162	-6.76044
IDE	3416	-0.70038	14.5631	-0.820286	0.442964	0.632528	-6.76252
C5AR1	728	0.147193	17.137	0.820158	0.443031	0.632528	-6.76263
NPC1	4864	-0.277573	15.7957	-0.820154	0.443034	0.632528	-6.76263
STARD10	10809	-0.389212	15.0751	-0.819556	0.44335	0.632637	-6.76314
ANXA3	306	0.190161	19.1784	0.818712	0.443796	0.632932	-6.76386
GART	2618	-0.165633	16.1866	-0.817215	0.444589	0.633504	-6.76514
AOC3	8639	0.157326	22.7003	0.817046	0.444678	0.633504	-6.76528
GDA	9615	-0.123283	18.3072	-0.81626	0.445095	0.633755	-6.76595
GBE1	2632	-0.128249	17.5418	-0.81489	0.445821	0.634197	-6.76712
GSDMD	79792	0.495195	15.1752	0.814487	0.446035	0.634197	-6.76746
KRT9	3857	-1.43746	23.431	-0.814315	0.446127	0.634197	-6.7676
EEF1D	1936	-0.167706	15.7422	-0.813352	0.446638	0.634582	-6.76842
VDAC1	7416	-0.183488	20.2324	-0.811896	0.447412	0.63522	-6.76965
F9	2158	0.271377	16.9317	0.811346	0.447705	0.63522	-6.77012
CSE1L	1434	-0.334895	17.6737	-0.811149	0.44781	0.63522	-6.77029
AP2S1	1175	0.177703	18.4979	0.810044	0.448399	0.635713	-6.77122
BANF1	8815	0.720397	16.1258	0.809039	0.448934	0.63613	-6.77207
RPSA	3921	-0.649436	18.3607	-0.808211	0.449376	0.636415	-6.77277
THY1	7070	0.269976	20.5862	0.804626	0.451292	0.638785	-6.77579
LGALS3BP	3959	0.405059	18.4084	0.803505	0.451893	0.639292	-6.77673
PPP1CA	5499	-0.166006	17.4916	-0.802733	0.452306	0.639535	-6.77738
FMO3	2328	0.389698	19.3757	0.801349	0.453049	0.640241	-6.77854
FARSA	2193	0.252914	15.1827	0.80031	0.453607	0.640583	-6.77941
KRT80	144501	-1.20298	15.1903	-0.799994	0.453777	0.640583	-6.77968
HSPD1	3329	-0.33526	17.3752	-0.798345	0.454664	0.641492	-6.78105
MT-CO2	4513	0.300385	19.3962	0.797081	0.455344	0.642109	-6.78211
NRAS	4893	-0.114973	19.5963	-0.790128	0.459102	0.647061	-6.78789
SLC30A7	148867	-0.290071	15.5491	-0.789254	0.459575	0.647383	-6.78862
COPS2	9318	-0.174061	15.0099	-0.787783	0.460374	0.648161	-6.78983
PACSIN2	11252	0.144099	17.742	0.786559	0.461039	0.648751	-6.79084
CCNY	219771	-0.122073	15.1459	-0.785848	0.461425	0.648949	-6.79143
PRKG1	5592	-0.333522	15.3549	-0.784157	0.462345	0.649896	-6.79282
COPZ1	22818	-0.20831	16.1174	-0.783396	0.46276	0.650133	-6.79345
SLC39A10	57181	0.140936	13.8242	0.781941	0.463553	0.6509	-6.79465
RAB5C	5878	0.151938	18.1475	0.780853	0.464148	0.651388	-6.79554
PHKA2	5256	-0.545524	15.5139	-0.779686	0.464785	0.651936	-6.7965
RRAS2	22800	0.120359	18.8062	0.778364	0.465508	0.652602	-6.79758
SLC39A5	283375	-0.158955	15.845	-0.776851	0.466337	0.653241	-6.79882
RPS8	6202	-0.291491	16.604	-0.776627	0.466459	0.653241	-6.799
RELA	5970	-0.182262	15.528	-0.774724	0.467503	0.653803	-6.80055
ACACB	32	-0.650302	13.6891	-0.774578	0.467583	0.653803	-6.80067
MCTS1	28985	-0.290171	15.6286	-0.774168	0.467808	0.653803	-6.80101
YIF1A	10897	-0.30112	15.0043	-0.774088	0.467853	0.653803	-6.80107
ARRB1	408	-0.249289	14.7452	-0.773234	0.468322	0.653993	-6.80177
NDUFB3	4709	-0.339529	16.2164	-0.772937	0.468484	0.653993	-6.80201
DSP	1832	-1.10077	17.3207	-0.772057	0.468969	0.654227	-6.80272
PGRMC1	10857	-0.403366	18.827	-0.77163	0.469204	0.654227	-6.80307
ELP1	8518	2.25525	11.629	0.77128	0.469396	0.654227	-6.80336
RAN	5901	-0.29077	18.6454	-0.769005	0.47065	0.655627	-6.8052
RHOT2	89941	0.519107	18.4356	0.765823	0.472406	0.657727	-6.80778
ERBIN	55914	-0.125976	16.3314	-0.764446	0.473168	0.658276	-6.80889
AKR1C4	1109	-0.390158	17.691	-0.764209	0.473299	0.658276	-6.80908
EFR3A	23167	-0.132395	18.4257	-0.763589	0.473643	0.658406	-6.80958
LTA4H	4048	-0.135118	17.1812	-0.762091	0.474473	0.659212	-6.81078
TF	7018	0.180128	20.9252	0.759371	0.475983	0.660962	-6.81297
CYB5B	80777	0.162737	16.9362	0.757617	0.476959	0.661861	-6.81438
TRAF1	7185	-0.63805	14.6691	-0.757305	0.477132	0.661861	-6.81462
FERMT3	83706	-0.143007	17.5925	-0.755605	0.478079	0.662035	-6.81598
TUBB6	84617	-0.190644	14.2894	-0.755284	0.478258	0.662035	-6.81624
ARHGEF12	23365	0.199311	16.8279	0.75528	0.478261	0.662035	-6.81624
COX5B	1329	0.336965	15.9828	0.755278	0.478262	0.662035	-6.81625
SNX18	112574	0.150854	16.1913	0.752085	0.480044	0.664154	-6.81879
KDSR	2531	-0.145937	17.0495	-0.751312	0.480477	0.66432	-6.8194
CALML5	51806	-0.913384	15.7452	-0.75073	0.480802	0.66432	-6.81987
AKR1C1	1645	-0.270757	20.7117	-0.750519	0.480921	0.66432	-6.82004
GARS	2617	-0.181064	16.0716	-0.749813	0.481316	0.664484	-6.8206
MT-CYB	4519	0.306343	16.5862	0.749407	0.481543	0.664484	-6.82092
ATP5ME	521	0.371186	17.2145	0.745318	0.483838	0.667302	-6.82415
SLC7A5	8140	-0.175485	17.2644	-0.743157	0.485053	0.668628	-6.82586
AGL	178	-0.534608	18.5141	-0.741697	0.485876	0.669412	-6.82701
EIF3A	8661	-0.251966	16.089	-0.740631	0.486478	0.669891	-6.82785
UROC1	131669	0.321386	17.9069	0.740169	0.486738	0.6699	-6.82821
GIMAP5	55340	0.125285	15.212	0.73872	0.487557	0.670676	-6.82935
JCHAIN	3512	0.456625	16.3671	0.738167	0.487869	0.670756	-6.82978
LPP	4026	-0.189362	16.4442	-0.737601	0.488189	0.670846	-6.83022
RUFY1	80230	-1.03124	12.878	-0.735348	0.489464	0.672248	-6.83198
FGA	2243	-0.140484	20.1877	-0.734675	0.489845	0.672422	-6.83251
PSMD11	5717	0.186477	15.7626	0.733132	0.490721	0.672678	-6.83371
RPL35A	6165	-0.397671	18.0918	-0.733017	0.490786	0.672678	-6.8338
FMNL3	91010	-0.172626	15.9503	-0.732527	0.491064	0.672678	-6.83418
PPA2	27068	-0.421982	15.6041	-0.732376	0.49115	0.672678	-6.8343
SEC23IP	11196	-2.04622	12.5706	-0.73172	0.491523	0.672678	-6.83481
FLVCR2	55640	0.142506	18.0491	0.73165	0.491562	0.672678	-6.83487
RAB3D	9545	-0.432732	15.2258	-0.729272	0.492914	0.674178	-6.83671
LRRC57	255252	-0.14284	16.2891	-0.728057	0.493606	0.674774	-6.83765
DLG1	1739	0.127216	18.3085	0.726442	0.494527	0.675683	-6.8389
EPHA3	2042	0.357046	18.282	0.724603	0.495577	0.676767	-6.84032
TCIRG1	10312	0.328183	15.4048	0.723602	0.496149	0.677198	-6.8411
ARPC4	10093	0.125716	20.0191	0.721985	0.497074	0.677838	-6.84234
SRP9	6726	-0.433297	15.0421	-0.721481	0.497363	0.677838	-6.84273
CTBP1	1487	-0.331262	14.3539	-0.721434	0.49739	0.677838	-6.84276
MON2	23041	0.402784	14.8032	0.719075	0.498742	0.678997	-6.84457
DMGDH	29958	0.261044	16.2554	0.71873	0.49894	0.678997	-6.84484
MAPK14	1432	0.129743	15.525	0.718602	0.499014	0.678997	-6.84494
PLOD1	5351	0.304293	15.5846	0.718155	0.49927	0.678997	-6.84528
APPL1	26060	0.179179	15.1604	0.71696	0.499957	0.679561	-6.84619
BRK1	55845	-0.380195	16.4235	-0.716537	0.5002	0.679561	-6.84652
EIF5B	9669	-0.293367	13.5589	-0.713949	0.501689	0.680905	-6.84849
SNAP23	8773	0.106625	19.2943	0.713919	0.501706	0.680905	-6.84851
MARS	4141	-0.233914	13.6967	-0.710881	0.503458	0.682932	-6.85082
WASF2	10163	0.185533	16.2102	0.709396	0.504316	0.683744	-6.85195
SLC35F6	54978	0.179231	16.3332	0.707032	0.505684	0.685246	-6.85374
ABHD12B	145447	-0.378483	17.7112	-0.705905	0.506337	0.685778	-6.85459
ENO2	2026	0.371714	15.3932	0.704986	0.50687	0.686147	-6.85528
CCT5	22948	-0.174921	18.0249	-0.702677	0.50821	0.687125	-6.85702
TCP1	6950	-0.114928	17.4771	-0.702667	0.508216	0.687125	-6.85703
GYS2	2998	-0.443426	17.8315	-0.702396	0.508374	0.687125	-6.85723
PRDX3	10935	-0.324574	17.269	-0.701023	0.509171	0.687851	-6.85826
PHB	5245	0.214101	18.5695	0.699269	0.510193	0.688878	-6.85958
CAV2	858	0.192977	17.1311	0.6961	0.512041	0.691019	-6.86194
TMED2	10959	-0.158171	16.493	-0.693982	0.513278	0.692055	-6.86352
MPC2	25874	-0.266312	16.9809	-0.69346	0.513584	0.692055	-6.86391
CD2AP	23607	-0.117532	15.5854	-0.69344	0.513595	0.692055	-6.86392
FAM3C	10447	0.118849	16.8099	0.692603	0.514085	0.692361	-6.86455
FKBP9	11328	2.57141	13.4673	0.690412	0.515369	0.693634	-6.86617
UBE2K	3093	-1.5929	13.4685	-0.690092	0.515557	0.693634	-6.86641
HDLBP	3069	-0.369428	15.1456	-0.688592	0.516437	0.69419	-6.86752
CDK2	1017	-0.697817	20.1385	-0.688491	0.516496	0.69419	-6.86759
BAIAP2L1	55971	-0.200188	17.4741	-0.686596	0.51761	0.695182	-6.86899
BZW1	9689	-0.220677	16.5612	-0.685862	0.518042	0.695182	-6.86953
CAMK2G	818	0.172223	15.0691	0.68583	0.51806	0.695182	-6.86955
LEMD2	221496	-0.231739	14.637	-0.685441	0.518289	0.695182	-6.86984
MBLAC2	153364	0.133146	17.1205	0.683353	0.519519	0.696478	-6.87137
COL6A2	1292	0.344248	23.7193	0.681781	0.520446	0.69706	-6.87253
GIMAP4	55303	0.149309	14.5385	0.681721	0.520482	0.69706	-6.87257
ENPEP	2028	0.115719	21.2715	0.678212	0.522555	0.699086	-6.87513
NARS	4677	-0.130395	16.3768	-0.677853	0.522767	0.699086	-6.8754
FCN3	8547	-0.505978	17.9248	-0.67747	0.522995	0.699086	-6.87568
EIF3F	8665	-0.285067	15.1258	-0.676616	0.5235	0.699086	-6.8763
RAB17	64284	0.113005	15.8479	0.676608	0.523505	0.699086	-6.8763
XRCC5	7520	0.362819	14.0536	0.676472	0.523585	0.699086	-6.8764
PAH	5053	-0.132098	17.7863	-0.675569	0.52412	0.699446	-6.87706
ECI1	1632	-0.284211	16.94	-0.675013	0.52445	0.699532	-6.87746
CAP2	10486	-0.202436	16.0233	-0.673886	0.525119	0.69993	-6.87828
WASHC4	23325	-0.243865	13.9443	-0.673616	0.525279	0.69993	-6.87848
FARSB	10056	-0.470236	14.9859	-0.671463	0.526558	0.70128	-6.88003
ELOB	6923	-0.101169	17.0631	-0.669211	0.527899	0.702397	-6.88166
CAPG	822	-0.357852	14.146	-0.669158	0.52793	0.702397	-6.8817
OPLAH	26873	0.156713	16.2996	0.668407	0.528377	0.702509	-6.88224
ABCA1	19	-0.0994167	17.4413	-0.668123	0.528547	0.702509	-6.88244
PCCB	5096	0.327385	14.5533	0.667557	0.528884	0.702603	-6.88285
PCMT1	5110	0.115303	17.0459	0.663351	0.531396	0.705585	-6.88587
PICALM	8301	0.103892	16.1648	0.660608	0.533038	0.707409	-6.88783
PYCARD	29108	-0.357334	14.3767	-0.65932	0.533811	0.707511	-6.88874
HGD	3081	0.159721	18.3708	0.659302	0.533822	0.707511	-6.88876
METTL7A	25840	-0.167427	20.4493	-0.659137	0.53392	0.707511	-6.88887
LST1	7940	0.133349	17.2239	0.658581	0.534254	0.707598	-6.88927
YES1	7525	-0.0957895	18.9608	-0.657877	0.534677	0.707667	-6.88977
NUTF2	10204	-0.272372	16.9206	-0.6576	0.534843	0.707667	-6.88997
SLC39A11	201266	-0.198754	15.2198	-0.656309	0.535618	0.708338	-6.89088
ZNF470	388566	-0.470101	18.4635	-0.655355	0.536192	0.708742	-6.89156
RAB18	22931	0.108586	17.7555	0.653836	0.537107	0.709112	-6.89263
DDX3X	1654	-0.123069	16.6135	-0.653562	0.537272	0.709112	-6.89283
RHOG	391	0.0983232	18.5331	0.65355	0.537279	0.709112	-6.89284
COPB1	1315	0.391635	16.5681	0.651857	0.538299	0.709176	-6.89403
[truncated: 638 more rows]

## Sheet: NASHvsHealthy_GFIPO
Gene	ENTREZ.ID	logFC	AveExpr	t	P.Value	adj.P.Val	B
ACSL4	2182	3.56295	16.8958	19.5143	1.00885e-06	0.00171695	6.39948
INHBE	83729	3.93705	16.0429	18.702	1.3022e-06	0.00171695	6.18707
CXCL12	6387	3.77716	18.5501	16.2173	3.05657e-06	0.00192732	5.4425
LTBP1	4052	2.99287	18.1835	15.624	3.81761e-06	0.00192732	5.24041
LGALS4	3960	3.21524	18.5839	15.5603	3.91163e-06	0.00192732	5.2181
GLUL	2752	-3.45076	17.439	-15.2646	4.38526e-06	0.00192732	5.11283
HSD17B13	345275	-4.47488	18.5377	-14.8501	5.16589e-06	0.00193041	4.96056
RTP3	83597	-4.14908	12.9739	-13.9993	7.33352e-06	0.00193041	4.62971
VSNL1	7447	-2.57229	15.3988	-13.911	7.61396e-06	0.00193041	4.59387
SRPX	8406	4.09475	17.8051	13.8948	7.66661e-06	0.00193041	4.58728
ANGPTL6	83854	3.34556	15.2791	13.7802	8.05251e-06	0.00193041	4.54025
PLA2G2A	5320	2.46433	16.8947	13.294	9.95996e-06	0.0021887	4.3352
MEST	4232	3.35388	16.8903	13.0281	1.1223e-05	0.00227654	4.21903
FBLN5	10516	3.3956	16.5928	12.7013	1.30381e-05	0.00245582	4.07218
AKR1B10	57016	3.41394	17.0885	12.4625	1.4581e-05	0.00256334	3.96193
CD97	976	1.94506	17.9944	11.9967	1.82429e-05	0.00300666	3.73935
ALDH1A3	220	-3.51289	16.2123	-11.6401	2.17763e-05	0.0033779	3.56193
APCS	325	2.30464	23.6081	11.2897	2.60423e-05	0.0038152	3.38135
FAM151A	338094	-4.33012	16.9223	-11.0175	3.00334e-05	0.00410267	3.23651
GPM6A	2823	1.76774	20.3626	10.8836	3.2254e-05	0.00410267	3.16376
HTRA1	5654	3.64676	17.2926	10.8596	3.2672e-05	0.00410267	3.15061
EFEMP1	2202	3.70006	17.6521	10.5277	3.91407e-05	0.00469154	2.96547
SLPI	6590	2.70448	15.4427	10.2877	4.47477e-05	0.00513042	2.82752
SUSD2	56241	2.42996	20.1076	10.0751	5.05045e-05	0.0054758	2.7023
PROM1	8842	1.58218	15.7271	10.0273	5.19132e-05	0.0054758	2.67377
GSTO1	9446	-1.48442	20.5244	-9.89737	5.59789e-05	0.00567755	2.59545
IGKV3D-7	28877	1.95868	18.4956	9.74031	6.13945e-05	0.00599619	2.49928
ITGB5	3693	1.40028	18.5978	9.58722	6.72637e-05	0.00601231	2.40395
WISP2	8839	2.69775	16.7513	9.54095	6.91637e-05	0.00601231	2.37482
GSTA2	2939	-2.7959	18.4342	-9.50646	7.06201e-05	0.00601231	2.35301
CES1	1066	-1.45796	24.0531	-9.50507	7.06794e-05	0.00601231	2.35213
WNT6	7475	1.71857	16.6471	9.39898	7.53911e-05	0.00607027	2.28451
CPPED1	55313	-1.7861	16.1504	-9.38659	7.59647e-05	0.00607027	2.27656
IGHA1	3493	2.09947	19.4455	9.29073	8.05765e-05	0.00613324	2.21469
FHL2	2274	1.9503	16.1976	9.26552	8.18424e-05	0.00613324	2.19831
HSD11B1	3290	-1.53499	20.1827	-9.22875	8.37303e-05	0.00613324	2.17433
H6PD	9563	-1.6819	18.9448	-9.06813	9.25893e-05	0.00646956	2.06842
SDCBP2	27111	1.71032	17.344	9.04058	9.42151e-05	0.00646956	2.05007
CTSH	1512	-2.29278	14.005	-9.01619	9.56818e-05	0.00646956	2.03377
BHMT	635	-1.45794	21.8182	-8.88142	0.000104279	0.00658353	1.94288
UGT2B15	7366	-1.3875	21.3839	-8.84277	0.000106906	0.00658353	1.91656
EMILIN1	11117	3.22155	19.7557	8.8393	0.000107146	0.00658353	1.91419
F3	2152	1.87748	15.3418	8.83629	0.000107354	0.00658353	1.91214
DBH	1621	-1.90064	15.5165	-8.75582	0.000113102	0.00677838	1.85692
NPNT	255743	2.63928	19.7507	8.55254	0.00012927	0.00757523	1.71514
MFAP4	4239	3.09828	17.53	8.34255	0.000148838	0.00809213	1.56513
PON3	5446	-1.5294	19.6034	-8.34191	0.000148903	0.00809213	1.56467
C1QC	714	2.35568	16.3152	8.33256	0.000149851	0.00809213	1.5579
MMP23B	8510	4.03517	17.1492	8.32751	0.000150366	0.00809213	1.55425
FARSA	2193	-2.61721	15.1827	-8.28178	0.000155124	0.00818123	1.52103
SLC22A3	6581	1.22306	17.7709	8.16378	0.000168222	0.00869805	1.43449
TSPAN8	7103	1.73448	19.4684	8.10503	0.000175216	0.00870189	1.39095
VTN	7448	1.83369	22.2926	8.07769	0.000178585	0.00870189	1.37058
SPP2	6694	1.45607	17.2319	8.06677	0.000179951	0.00870189	1.36243
PTGR1	22949	-1.31089	19.4272	-8.02926	0.000184735	0.00870189	1.33435
TSPAN33	340348	1.23796	17.162	8.01345	0.000186796	0.00870189	1.32248
PCYT1A	5130	1.77406	17.6762	7.98186	0.000190994	0.00870189	1.29868
APOH	350	1.22053	19.9361	7.97888	0.000191395	0.00870189	1.29643
SCRN1	9805	-1.97623	15.3062	-7.83644	0.000211769	0.00946502	1.18798
HAAO	23498	-1.30587	18.805	-7.74023	0.000226946	0.00984246	1.11367
CHST13	166012	2.21713	17.1976	7.73577	0.000227679	0.00984246	1.11021
MS4A1	931	-2.04448	14.4567	-7.70913	0.000232116	0.00987243	1.08947
FOLH1	2346	1.36914	17.071	7.67175	0.000238509	0.00997168	1.06026
ENTPD5	957	-1.39545	19.1269	-7.65176	0.000242013	0.00997168	1.04458
PYGL	5836	-1.50741	20.1763	-7.60347	0.000250722	0.0101716	1.00655
PHGDH	26227	-1.62635	18.3235	-7.57737	0.000255577	0.0102115	0.985906
MTTP	4547	-1.11916	20.7004	-7.5333	0.000264024	0.0103319	0.950894
PROCR	10544	1.58169	16.2347	7.52068	0.000266503	0.0103319	0.940829
PDIA5	10954	-1.42222	18.4348	-7.50138	0.000270345	0.0103319	0.925412
RBP5	83758	-1.14432	17.3991	-7.41936	0.000287394	0.0108266	0.859491
FTH1	2495	-2.00745	21.1859	-7.38303	0.000295339	0.0109691	0.830078
PDIA4	9601	-1.16033	21.4636	-7.33243	0.000306828	0.0112376	0.788895
UGT3A1	133688	-3.27848	12.4407	-7.31254	0.000311485	0.0112518	0.772633
TMBIM6	7009	-1.43599	16.5318	-7.29216	0.00031634	0.0112728	0.75593
SOD1	6647	-1.34585	17.921	-7.24064	0.000329006	0.0114278	0.713524
UGT2B17	7367	-1.38084	21.2413	-7.23924	0.000329357	0.0114278	0.71237
ADH1C	126	-1.26411	24.5304	-7.12566	0.000359432	0.0123094	0.617891
ANGPTL8	55908	2.37921	16.5526	7.02762	0.000387945	0.0131155	0.535262
CA2	760	-1.10734	20.3244	-6.98591	0.000400859	0.0133621	0.499794
AZU1	566	-2.07156	16.6599	-6.97169	0.000405371	0.0133621	0.487665
ADI1	55256	-1.10246	14.6668	-6.90968	0.000425749	0.0138605	0.434505
IGHG1	3500	1.21066	21.7663	6.88348	0.000434713	0.0139797	0.411912
SLC37A4	2542	-1.23193	17.9004	-6.86442	0.000441367	0.0140227	0.395437
SGCD	6444	1.79545	16.9901	6.81975	0.000457426	0.0143599	0.356666
TRAF2	7186	-1.47979	14.6625	-6.77392	0.000474605	0.0145623	0.31665
TMEM119	338773	2.24247	15.4359	6.7731	0.000474917	0.0145623	0.315937
XYLB	9942	-1.27826	14.5863	-6.73993	0.00048782	0.014786	0.286833
THSD4	79875	5.25544	15.4066	6.69871	0.000504419	0.0149144	0.250489
TFRC	7037	1.17494	18.2763	6.68395	0.00051052	0.0149144	0.237428
TIMP3	7078	1.47301	19.9285	6.66876	0.000516888	0.0149144	0.223961
SLC7A2	6542	1.21202	18.3728	6.66604	0.000518036	0.0149144	0.22155
CDC42BPB	9578	1.03706	16.1042	6.66062	0.000520336	0.0149144	0.216734
ITGA2	3673	1.94541	19.124	6.62677	0.000534964	0.0150208	0.186603
CES2	8824	-1.23569	20.1125	-6.61625	0.000539603	0.0150208	0.177218
FTL	2512	-2.0554	19.1638	-6.6128	0.000541136	0.0150208	0.174134
CACNG6	59285	-1.12446	20.2417	-6.58896	0.000551862	0.015159	0.152794
ANXA13	312	1.39131	21.198	6.55584	0.000567169	0.0154188	0.12304
ITPR3	3710	-1.13203	16.413	-6.514	0.000587203	0.0157837	0.0852791
CFB	629	-1.15606	19.3592	-6.50309	0.000592562	0.0157837	0.0753938
UGT2B7	7364	-0.999113	22.0915	-6.48802	0.000600054	0.0157839	0.0617215
FAM234A	83986	0.996742	16.9592	6.46953	0.00060939	0.0157839	0.0449198
EXOC3L4	91828	1.07335	17.824	6.46731	0.000610526	0.0157839	0.0428924
ITIH3	3699	2.03231	15.2577	6.45354	0.000617606	0.0158119	0.0303418
TACSTD2	4070	2.49558	17.8055	6.40372	0.000644014	0.0163295	-0.0152442
ERP29	10961	-1.27634	19.7074	-6.36094	0.000667721	0.0166603	-0.0546159
RBP1	5947	-1.08394	17.9623	-6.35737	0.000669746	0.0166603	-0.0579153
TKFC	26007	-0.969419	18.9604	-6.3361	0.000681946	0.0166603	-0.0775806
PON1	5444	-1.38993	19.1943	-6.33544	0.000682332	0.0166603	-0.0781977
F2	2147	0.922908	17.6647	6.31961	0.000691585	0.0167313	-0.0928736
SLC44A1	23446	0.961517	18.4767	6.29351	0.000707153	0.0169524	-0.117133
DHRS1	115817	-1.48684	16.6	-6.27457	0.000718703	0.0170741	-0.134791
MESD	23184	-1.08332	17.8872	-6.22556	0.000749596	0.017649	-0.180673
CA4	762	2.23263	14.8252	6.19769	0.000767844	0.0179186	-0.2069
HLA-DPB1	3115	1.33571	18.9827	6.18059	0.000779291	0.0180262	-0.22304
MYOF	26509	1.17117	21.0909	6.14932	0.000800733	0.0183449	-0.252649
ARSD	414	-1.31196	15.5821	-6.1362	0.000809931	0.0183449	-0.265109
PSAT1	29968	-0.964786	18.2529	-6.13053	0.000813939	0.0183449	-0.270494
CHST14	113189	1.81315	15.7663	6.09493	0.000839651	0.018683	-0.304432
SLC22A7	10864	0.984142	17.7243	6.09024	0.000843108	0.018683	-0.308915
FKBP2	2286	-1.25407	18.2981	-6.06874	0.000859159	0.0187439	-0.329498
AADAC	13	-0.878589	20.2173	-6.06752	0.000860075	0.0187439	-0.330661
ADH1B	125	-1.30975	22.7416	-6.05635	0.000868564	0.0187738	-0.341382
ABRAXAS2	23172	-1.20935	14.6186	-6.03386	0.000885943	0.0189938	-0.363009
FRMPD1	22844	1.46167	15.0157	5.99797	0.000914504	0.0193012	-0.397652
ITPR2	3709	-1.48941	16.2616	-5.99746	0.00091492	0.0193012	-0.398149
PCCA	5095	1.80432	14.7249	5.95986	0.000945994	0.0196468	-0.434623
IGLL5	100423062	1.81187	18.6703	5.95961	0.000946204	0.0196468	-0.434865
GALT	2592	-1.73794	15.3592	-5.93648	0.000965919	0.0198566	-0.457389
EPCAM	4072	2.88223	17.8776	5.93018	0.000971369	0.0198566	-0.463536
MT-ATP6	4508	3.22154	18.9627	5.91677	0.000983096	0.0198931	-0.476645
SLC38A3	10991	1.15388	20.43	5.91054	0.000988593	0.0198931	-0.482737
DDT	1652	1.37723	20.0426	5.90245	0.000995786	0.0198931	-0.490656
ALDH1L1	10840	-2.31632	19.3501	-5.89104	0.00100604	0.0199468	-0.501846
LOXL1	4016	3.41612	15.593	5.87143	0.00102393	0.0201501	-0.521114
KHK	3795	-1.23319	18.8416	-5.8572	0.00103715	0.0202319	-0.535126
ASPH	444	-1.50612	17.2548	-5.8505	0.00104344	0.0202319	-0.541731
C1QA	712	2.26244	17.8109	5.77464	0.00111776	0.0213312	-0.616934
EEF1E1	9521	-1.05097	15.3686	-5.76912	0.0011234	0.0213312	-0.622439
DIP2C	22982	0.815151	15.877	5.76815	0.0011244	0.0213312	-0.623411
NAT8	9027	-1.50566	15.7973	-5.74169	0.00115191	0.021697	-0.649838
BTN2A1	11120	1.22808	15.5058	5.6958	0.00120147	0.022159	-0.695899
UGT1A1	54658	1.18099	19.5763	5.69548	0.00120182	0.022159	-0.696226
ECHDC1	55862	-0.980049	16.3689	-5.677	0.00122247	0.022159	-0.714854
ALAD	210	-1.10325	18.6681	-5.67683	0.00122266	0.022159	-0.715025
CAPN7	23473	-0.973502	16.0485	-5.67394	0.00122593	0.022159	-0.717943
TGOLN2	10618	1.02879	17.2476	5.67123	0.001229	0.022159	-0.720679
UROD	7389	-1.29832	15.0633	-5.66573	0.00123526	0.022159	-0.726236
DBI	1622	-0.975686	17.7692	-5.65811	0.00124399	0.0221649	-0.73394
SORD	6652	-1.03436	19.8855	-5.6358	0.00126996	0.0224757	-0.756539
ANXA5	308	0.921897	24.7497	5.61238	0.0012979	0.0226783	-0.780346
DLST	1743	1.47882	16.0532	5.60656	0.00130495	0.0226783	-0.78627
SORL1	6653	-1.82785	14.1533	-5.60023	0.00131266	0.0226783	-0.792719
PSMD14	10213	-1.13005	16.5656	-5.59767	0.00131581	0.0226783	-0.795335
CCL21	6366	1.46618	14.016	5.57078	0.00134926	0.0231039	-0.822805
CD3E	916	-1.4286	15.0149	-5.54767	0.0013788	0.0234573	-0.846497
UBB	7314	-2.11868	17.5547	-5.5295	0.00140253	0.0236005	-0.86517
MAT2A	4144	-0.781047	18.4061	-5.52754	0.00140511	0.0236005	-0.867185
PCK1	5105	-3.69516	15.1575	-5.49147	0.00145372	0.0242624	-0.904399
PDGFB	5155	1.63562	17.5856	5.48218	0.00146655	0.0243226	-0.914019
UBE2V1	7335	-4.00493	15.5096	-5.44593	0.00151784	0.0247614	-0.95164
ESYT1	23344	0.837087	15.7157	5.44445	0.00151999	0.0247614	-0.953188
CKB	1152	1.265	16.5693	5.44082	0.00152524	0.0247614	-0.956967
TXNDC12	51060	-1.28343	16.4728	-5.43716	0.00153057	0.0247614	-0.96078
IQSEC1	9922	-0.791493	15.8046	-5.41645	0.00156107	0.0251008	-0.982379
BABAM1	29086	-0.944003	13.0122	-5.38947	0.00160186	0.0256006	-1.01061
POFUT1	23509	-1.21918	14.9532	-5.36616	0.00163807	0.0259499	-1.03509
HAGH	3029	-0.75842	18.0237	-5.36278	0.0016434	0.0259499	-1.03864
TMED5	50999	-1.15255	17.9696	-5.35525	0.00165533	0.0259827	-1.04656
PDGFRB	5159	0.935501	18.6941	5.33821	0.00168272	0.026233	-1.06453
ABCA8	10351	0.921638	17.7678	5.32814	0.00169915	0.026233	-1.07516
TNFAIP3	7128	-1.86317	18.4453	-5.32694	0.00170112	0.026233	-1.07643
PTPRCAP	5790	-0.863553	17.5798	-5.31732	0.00171701	0.0263241	-1.08661
MYO1G	64005	-1.18196	15.7007	-5.30321	0.00174061	0.0264298	-1.10156
LPCAT3	10162	-0.85967	18.0273	-5.29963	0.00174665	0.0264298	-1.10536
FBLN2	2199	1.91631	15.4398	5.29045	0.00176227	0.0264298	-1.1151
PSMB6	5694	-0.798543	18.4804	-5.28944	0.00176399	0.0264298	-1.11617
SORBS2	8470	1.72718	14.4627	5.28232	0.00177623	0.0264628	-1.12374
CLDN5	7122	-0.975259	15.7438	-5.26585	0.00180489	0.0267387	-1.14127
ERP44	23071	-0.927341	19.0036	-5.25539	0.00182337	0.0268616	-1.15242
BDH2	56898	-1.11994	18.1652	-5.2421	0.00184716	0.0268675	-1.16662
PTGFRN	5738	1.6722	19.7976	5.23822	0.00185418	0.0268675	-1.17077
SQOR	58472	1.4281	17.5219	5.23528	0.0018595	0.0268675	-1.17391
MMP9	4318	-2.36779	14.6453	-5.22765	0.00187343	0.0268675	-1.18208
VIL1	7429	-1.27093	16.8166	-5.22175	0.00188427	0.0268675	-1.1884
QDPR	5860	-0.992848	18.09	-5.22141	0.0018849	0.0268675	-1.18876
STEAP1	26872	-1.17123	15.1442	-5.20657	0.00191251	0.0271068	-1.20468
CSTF3	1479	-1.60123	18.6234	-5.20139	0.00192225	0.0271068	-1.21025
PDIA6	10130	-0.998359	20.0244	-5.18827	0.00194719	0.0272093	-1.22436
RPS10	6204	-0.906448	15.1359	-5.18672	0.00195015	0.0272093	-1.22603
EPHA2	1969	1.20121	17.0436	5.14697	0.00202809	0.0280126	-1.26894
TNFRSF1A	7132	-2.64044	16.5332	-5.14557	0.00203091	0.0280126	-1.27046
TTR	7276	-1.18913	17.096	-5.14125	0.0020396	0.0280126	-1.27514
VCAN	1462	1.85458	17.9613	5.13197	0.00205843	0.0281248	-1.2852
MYDGF	56005	-0.971787	18.2119	-5.11593	0.00209143	0.0284283	-1.30262
MITD1	129531	-1.3062	16.2766	-5.10167	0.00212127	0.0285486	-1.31813
CAPN5	726	0.758252	19.5749	5.0985	0.00212796	0.0285486	-1.32158
DOLPP1	57171	-1.22869	15.4787	-5.09624	0.00213276	0.0285486	-1.32405
IGLC2	3538	1.08242	19.3085	5.0734	0.00218185	0.0289945	-1.34897
CLU	1191	1.04599	17.7268	5.07056	0.00218806	0.0289945	-1.35208
CYP2D6	1565	-2.48246	16.061	-5.06039	0.00221041	0.0291443	-1.36321
TNS1	7145	0.751718	17.0999	5.05133	0.00223053	0.0292632	-1.37313
AHNAK	79026	1.11353	20.4187	5.04263	0.00225006	0.0293733	-1.38268
RRAS	6237	0.902439	21.1855	5.03034	0.00227795	0.0293979	-1.39617
RABGGTA	5875	-1.20227	14.8781	-5.02934	0.00228024	0.0293979	-1.39727
P4HB	5034	-0.971227	22.3602	-5.0271	0.00228539	0.0293979	-1.39974
SLC43A3	29015	-0.942209	19.0001	-5.01348	0.00231688	0.0296583	-1.41473
FLOT1	10211	0.86051	19.8495	5.00624	0.00233383	0.0296795	-1.42271
TMEM45B	120224	1.31882	17.6376	5.00317	0.00234105	0.0296795	-1.42609
SUMF2	25870	-1.30893	16.2927	-4.9885	0.00237595	0.029978	-1.4423
C1QB	713	2.24403	15.88	4.96819	0.00242521	0.0304537	-1.46477
TSPAN2	10100	-1.04944	13.8464	-4.94975	0.00247098	0.0308814	-1.48525
MAGT1	84061	-0.926158	16.7722	-4.94225	0.00248985	0.0309704	-1.49358
GNAO1	2775	0.825406	18.47	4.93735	0.00250227	0.0309789	-1.49903
PKLR	5313	-1.49802	19.239	-4.9288	0.00252412	0.0311033	-1.50855
BAG5	9529	-1.74141	14.257	-4.92398	0.00253654	0.031111	-1.51392
CTTN	2017	0.834948	16.6033	4.91428	0.00256172	0.0312743	-1.52474
HSPG2	3339	1.45318	17.9023	4.87415	0.002669	0.0324339	-1.56966
SIGMAR1	10280	-0.948946	18.4292	-4.84455	0.00275137	0.0332815	-1.60294
HPRT1	3251	-0.962823	15.9417	-4.83383	0.0027819	0.0334971	-1.61502
DCPS	28960	-0.891026	13.6737	-4.81975	0.00282259	0.0338326	-1.63092
TOM1L1	10040	-1.32801	16.3233	-4.80821	0.00285645	0.0340835	-1.64398
C16orf54	283897	-1.34489	15.1488	-4.79967	0.00288178	0.0341253	-1.65364
ITGA6	3655	1.13514	18.6235	4.79831	0.00288583	0.0341253	-1.65518
SEC14L2	23541	-0.861453	16.7213	-4.76274	0.00299435	0.0350861	-1.69559
ITGA3	3675	1.35962	19.26	4.75848	0.00300765	0.0350861	-1.70045
VPS33A	65082	-1.39845	14.2831	-4.74925	0.00303672	0.0350861	-1.71097
SLC12A7	10723	0.795045	17.0633	4.74628	0.00304611	0.0350861	-1.71436
CD151	977	0.849699	20.8453	4.74493	0.00305041	0.0350861	-1.7159
ORM2	5005	-1.11353	16.4382	-4.74359	0.00305469	0.0350861	-1.71743
P2RX7	5027	0.740765	16.5688	4.74185	0.00306022	0.0350861	-1.71941
ADH6	130	-1.20921	19.7357	-4.73383	0.00308594	0.0352187	-1.72857
MYADM	91663	1.01943	20.5538	4.72994	0.0030985	0.0352187	-1.73302
GPD1	2819	-0.721661	17.357	-4.71212	0.00315681	0.0356438	-1.75343
BHMT2	23743	-1.32858	18.2555	-4.71027	0.00316293	0.0356438	-1.75555
ADH1A	124	-1.5976	22.3759	-4.70003	0.00319707	0.0357196	-1.7673
SCAMP3	10067	-0.934769	15.34	-4.69961	0.00319847	0.0357196	-1.76778
SLC35D1	23169	-0.859127	16.0468	-4.6961	0.00321029	0.0357196	-1.77182
MOGS	7841	-0.90444	17.5253	-4.68199	0.00325821	0.0361004	-1.78803
FLNA	2316	0.978925	19.5221	4.66336	0.00332276	0.0366175	-1.8095
GSTM3	2947	-0.846302	18.2353	-4.65517	0.00335157	0.0366175	-1.81895
ANXA1	301	1.05604	22.9421	4.65506	0.00335196	0.0366175	-1.81908
ERAP1	51752	-0.860362	17.1455	-4.65267	0.00336043	0.0366175	-1.82184
NPC2	10577	-1.12074	16.9456	-4.64063	0.00340344	0.0368723	-1.83575
PPIB	5479	-0.935902	21.4054	-4.63532	0.00342261	0.0368723	-1.8419
PMM2	5373	-0.784561	16.169	-4.6316	0.00343611	0.0368723	-1.84621
AQP9	366	0.689903	16.8927	4.6306	0.00343974	0.0368723	-1.84736
LMAN1	3998	-0.966421	20.0842	-4.6169	0.00349005	0.0370738	-1.86325
LIPC	3990	1.39251	15.9304	4.61619	0.00349269	0.0370738	-1.86408
GPC6	10082	1.02155	14.4514	4.61403	0.00350071	0.0370738	-1.86659
COPS7A	50813	-0.852806	14.8588	-4.60736	0.00352556	0.0371876	-1.87433
PRDX4	10549	-0.879853	20.0576	-4.58422	0.00361341	0.037828	-1.90126
GJA1	2697	-2.16241	16.9928	-4.58382	0.00361496	0.037828	-1.90173
TNIP1	10318	-1.64012	16.6998	-4.57868	0.00363481	0.0378854	-1.90772
CPD	1362	-0.806165	16.3174	-4.57342	0.00365525	0.037922	-1.91385
IGHV1-2	28474	0.878299	16.6823	4.56815	0.00367587	0.037922	-1.92001
RCN1	5954	-0.884834	17.8066	-4.56673	0.00368147	0.037922	-1.92167
GUCY1A2	2977	-1.17194	14.6446	-4.56116	0.00370342	0.0379997	-1.92818
ITGB4	3691	1.51947	15.7809	4.54459	0.00376965	0.0385129	-1.94756
APEX1	328	-1.11233	14.1871	-4.54138	0.00378265	0.0385129	-1.95133
EIF5	1983	-0.941807	15.4099	-4.51185	0.00390448	0.0396005	-1.986
BASP1	10409	0.746899	18.8906	4.50121	0.00394948	0.0399033	-1.99853
CPVL	54504	-1.23288	15.6739	-4.49067	0.00399462	0.0402054	-2.01096
APOL3	80833	0.889175	14.7605	4.48464	0.00402069	0.0403139	-2.01808
CLDN4	1364	1.85141	13.6797	4.47134	0.00407888	0.0407425	-2.03379
MSMO1	6307	-1.27144	16.609	-4.45649	0.00414499	0.0412466	-2.05137
NAPRT	93100	-1.24117	17.1553	-4.44586	0.00419303	0.0415678	-2.06397
NPTN	27020	0.82676	18.0552	4.43375	0.00424854	0.0417755	-2.07835
PSMB2	5690	-0.739997	18.2106	-4.43102	0.00426117	0.0417755	-2.08159
HLA-DRB1	3123	1.3764	21.7782	4.43095	0.00426151	0.0417755	-2.08168
GNS	2799	-1.07543	16.1238	-4.4233	0.00429713	0.0419484	-2.09078
ADAMTSL4	54507	1.69578	15.9389	4.42035	0.00431097	0.0419484	-2.09429
GATM	2628	1.24614	18.3272	4.41502	0.00433606	0.0420375	-2.10064
CD247	919	-1.59794	14.5107	-4.3946	0.00443378	0.0426964	-2.12499
CAMP	820	-1.0557	15.18	-4.39405	0.00443641	0.0426964	-2.12564
SLC40A1	30061	0.890343	15.8879	4.39003	0.00445596	0.0427286	-2.13045
LIMK1	3984	-0.895366	17.7706	-4.37971	0.00450657	0.0430573	-2.14279
RPL31	6160	-1.49883	17.8214	-4.37508	0.00452948	0.04312	-2.14833
NOS3	4846	-0.831609	16.3472	-4.36657	0.0045719	0.0433673	-2.15852
PDIA3	2923	-0.965409	22.1122	-4.35299	0.00464058	0.0438175	-2.17481
RAB9A	9367	-0.708338	15.7984	-4.34918	0.00466006	0.0438175	-2.17939
GALK1	2584	-1.06592	16.7819	-4.3474	0.00466921	0.0438175	-2.18153
FARP1	10160	0.654506	19.7837	4.33274	0.00474517	0.0443724	-2.19916
RPL22	6146	-1.31935	17.351	-4.32429	0.00478958	0.044564	-2.20934
CYP2E1	1571	1.28155	16.9874	4.32242	0.00479946	0.044564	-2.21159
S100A8	6279	-1.86309	18.7879	-4.28844	0.00498323	0.046108	-2.25263
TMEM204	79652	0.738311	16.5865	4.27925	0.00503431	0.0464177	-2.26377
DSG2	1829	1.20436	15.2121	4.25889	0.00514949	0.0473143	-2.28847
COL18A1	80781	0.922138	16.9978	4.25157	0.00519159	0.0475355	-2.29736
GANAB	23193	-0.695555	20.5203	-4.24254	0.00524413	0.0478504	-2.30836
UFD1	7353	-1.02615	14.4604	-4.23918	0.00526381	0.0478644	-2.31245
TMEM30B	161291	0.905926	17.0924	4.23155	0.00530886	0.0479179	-2.32175
FCGR2C	9103	-1.40384	15.9035	-4.22355	0.0053565	0.0479179	-2.3315
FBP1	2203	-0.76952	17.9557	-4.22138	0.00536952	0.0479179	-2.33415
CDH13	1012	0.842282	15.9146	4.22129	0.00537005	0.0479179	-2.33426
LMF2	91289	-0.786822	16.0099	-4.21907	0.00538339	0.0479179	-2.33697
TEP1	7011	-0.936311	14.1004	-4.21498	0.00540811	0.0479179	-2.34197
AKR1C3	8644	0.759481	17.4317	4.21445	0.00541133	0.0479179	-2.34262
SLC44A2	57153	0.726342	20.2777	4.21226	0.00542461	0.0479179	-2.34529
LRPAP1	4043	-0.678702	15.0542	-4.20904	0.00544417	0.0479179	-2.34922
CC2D2B	387707	-0.620226	14.9929	-4.20786	0.00545141	0.0479179	-2.35067
SLCO2A1	6578	1.28348	15.0799	4.19967	0.00550171	0.0481993	-2.36069
SLC4A1	6521	0.854866	17.7566	4.1853	0.00559116	0.0485911	-2.37829
VPS4B	9525	-0.972855	17.7098	-4.18498	0.00559317	0.0485911	-2.37869
PRXL2A	84293	-0.945205	18.3693	-4.18175	0.00561351	0.0485911	-2.38265
MDH2	4191	1.45441	17.9932	4.1807	0.00562013	0.0485911	-2.38393
RAB27A	5873	-0.672717	17.3328	-4.17757	0.00563998	0.0486034	-2.38778
SPTAN1	6709	0.730598	18.7003	4.17076	0.00568336	0.0487484	-2.39614
ADH5	128	-0.671736	19.9478	-4.16743	0.00570473	0.0487484	-2.40024
SDCBP	6386	-0.763079	20.6236	-4.16411	0.00572609	0.0487484	-2.40431
TIMP1	7076	-1.05741	19.234	-4.16338	0.00573076	0.0487484	-2.4052
ACSL3	2181	1.07444	16.0458	4.15725	0.00577057	0.0489292	-2.41275
UPB1	51733	-1.39967	18.6062	-4.14884	0.0058256	0.049174	-2.42311
MYL12A	10627	-0.783581	18.7098	-4.14715	0.00583673	0.049174	-2.42519
NAALAD2	10003	0.795699	15.3519	4.14378	0.00585897	0.0492041	-2.42934
PRKAR2B	5577	-0.688325	14.9686	-4.13829	0.00589545	0.0493533	-2.43611
GPT	2875	-0.736454	17.4665	-4.1294	0.00595504	0.0496944	-2.44708
SLC47A1	55244	0.959479	16.255	4.10878	0.00609591	0.0507095	-2.47257
EXOC7	23265	-1.28378	14.2773	-4.10132	0.00614777	0.0509239	-2.48181
C1S	716	-0.843481	14.6867	-4.09953	0.00616031	0.0509239	-2.48403
SAT2	112483	-1.11015	15.2783	-4.0903	0.0062253	0.0512372	-2.49547
GNMT	27232	-2.63441	14.652	-4.08816	0.00624049	0.0512372	-2.49813
GJB1	2705	-0.873165	16.4025	-4.08591	0.0062565	0.0512372	-2.50092
ALDOB	229	-0.651812	22.3939	-4.07845	0.00630987	0.0514868	-2.51018
MYO1B	4430	0.706372	20.9679	4.07621	0.00632603	0.0514868	-2.51297
HCK	3055	-1.11192	15.6795	-4.06805	0.00638515	0.0516581	-2.52311
PSMD8	5714	-0.661679	17.0665	-4.0679	0.00638625	0.0516581	-2.5233
FGGY	55277	-1.66034	14.7983	-4.0585	0.00645519	0.0519331	-2.535
SPN	6693	-0.77903	16.9337	-4.0579	0.00645964	0.0519331	-2.53575
JAM3	83700	0.594017	15.9471	4.05515	0.00647996	0.0519382	-2.53917
BLMH	642	-2.22516	15.9508	-4.05218	0.00650197	0.0519567	-2.54287
SNTB2	6645	0.684899	19.6468	4.03964	0.006596	0.0525488	-2.55851
IGHA2	3494	1.23231	21.0229	4.0276	0.00668774	0.0531192	-2.57356
UGT1A9	54600	0.797644	22.4394	4.0168	0.00677119	0.0535954	-2.58707
MFAP2	4237	1.40378	20.596	4.0146	0.00678835	0.0535954	-2.58983
PACSIN3	29763	-0.738049	17.3241	-4.008	0.00684004	0.0538424	-2.59809
MIA3	375056	-0.965685	15.3474	-4.00512	0.00686271	0.05386	-2.6017
ITGAV	3685	0.641606	20.5898	3.99758	0.00692255	0.0540083	-2.61115
ANXA4	307	0.701043	25.2267	3.99647	0.00693146	0.0540083	-2.61255
AMBP	259	1.06793	19.9534	3.99012	0.00698235	0.0540083	-2.62052
RBKS	64080	-0.719414	15.9397	-3.98998	0.00698346	0.0540083	-2.62069
TPP2	7174	-0.865765	16.9023	-3.98787	0.00700052	0.0540083	-2.62335
TJP1	7082	-0.901803	14.4467	-3.98614	0.00701448	0.0540083	-2.62552
NFAM1	150372	1.80929	13.3312	3.98342	0.00703653	0.0540083	-2.62894
PLIN3	10226	-0.969112	15.8251	-3.98113	0.00705519	0.0540083	-2.63182
MOXD1	26002	0.928461	15.1521	3.97794	0.00708121	0.0540083	-2.63583
PLPP3	8613	-0.684197	19.365	-3.9773	0.00708642	0.0540083	-2.63663
PSMB4	5692	-0.634081	18.7375	-3.96211	0.00721206	0.0546672	-2.65576
EGFL7	51162	2.26822	18.1259	3.95946	0.0072342	0.0546672	-2.6591
TPM4	7171	0.606013	19.2573	3.95936	0.00723506	0.0546672	-2.65923
TOR1AIP2	163590	-0.706479	16.4267	-3.95148	0.00730136	0.0548554	-2.66916
KCTD12	115207	0.882412	18.5532	3.95146	0.00730157	0.0548554	-2.66919
FLOT2	2319	0.733693	20.1354	3.92964	0.00748885	0.0560479	-2.69675
APOE	348	0.833899	19.7495	3.92804	0.00750281	0.0560479	-2.69878
CNPY2	10330	-0.91209	15.4497	-3.91923	0.00758006	0.0563509	-2.70992
SAA1	6288	2.99447	15.8186	3.91855	0.00758611	0.0563509	-2.71079
ORMDL1	94101	-0.727605	16.8973	-3.91162	0.00764753	0.0566406	-2.71957
GCLC	2729	-0.972007	15.3102	-3.90729	0.00768626	0.0566406	-2.72506
GMFG	9535	0.710185	16.0613	3.90692	0.00768955	0.0566406	-2.72553
HLA-C	3107	1.79389	15.7039	3.90348	0.00772047	0.05671	-2.72989
PDGFRA	5156	0.627791	17.5812	3.89557	0.00779208	0.0570411	-2.73993
CALD1	800	0.848424	16.3655	3.89373	0.00780881	0.0570411	-2.74227
UGT2A3	79799	-0.674181	16.9611	-3.87932	0.00794151	0.0577286	-2.76059
AHCY	191	-0.690369	19.532	-3.87871	0.00794718	0.0577286	-2.76137
PRKCSH	5589	-0.700816	19.4703	-3.87641	0.00796861	0.0577286	-2.7643
HSPA5	3309	-0.781197	21.2713	-3.8739	0.00799208	0.05774	-2.7675
ATP1B1	481	0.675555	21.7821	3.86862	0.00804165	0.057798	-2.77422
CAT	847	-0.821747	20.6893	-3.86838	0.00804393	0.057798	-2.77453
SELPLG	6404	-0.935707	16.7732	-3.8634	0.00809097	0.057978	-2.78087
NIPSNAP1	8508	1.13343	16.5985	3.84577	0.00826023	0.0590304	-2.80337
LAMA5	3911	1.22008	17.0911	3.81664	0.00854848	0.0605742	-2.84065
VPS4A	27183	-0.664575	17.4429	-3.81653	0.00854953	0.0605742	-2.84078
HSP90B1	7184	-0.797653	22.3866	-3.81557	0.00855929	0.0605742	-2.84202
SLCO1B1	10599	0.583563	21.1215	3.81469	0.00856814	0.0605742	-2.84314
NDRG2	57447	0.582426	19.3118	3.8055	0.00866163	0.0610714	-2.85493
S100A11	6282	0.637426	20.0018	3.80242	0.00869326	0.061131	-2.85889
F2R	2149	1.05293	15.523	3.79326	0.00878791	0.0616322	-2.87065
SERPINB9	5272	-1.23898	17.8629	-3.78095	0.00891701	0.0623717	-2.88649
PFAS	5198	-0.836396	16.4876	-3.76841	0.00905062	0.0629039	-2.90264
VKORC1	79001	-1.07206	19.0372	-3.7666	0.00907013	0.0629039	-2.90498
ENDOD1	23052	0.998888	15.0594	3.76621	0.0090743	0.0629039	-2.90548
PPIC	5480	-0.819677	16.8996	-3.76489	0.0090885	0.0629039	-2.90718
CERS2	29956	-0.615404	16.6049	-3.75823	0.00916078	0.0632382	-2.91577
COLGALT1	79709	-0.934262	15.8685	-3.75005	0.00925031	0.0636894	-2.92633
ADPGK	83440	-0.610035	15.3179	-3.74106	0.00934981	0.0640811	-2.93794
C8B	732	-0.7226	18.1376	-3.74002	0.00936141	0.0640811	-2.93929
ASL	435	-0.544782	19.4722	-3.73675	0.00939796	0.0640811	-2.94352
TFR2	7036	-0.848513	18.1583	-3.73618	0.00940439	0.0640811	-2.94426
SLC4A4	8671	0.764652	15.5148	3.72744	0.00950297	0.0645859	-2.95557
EIF2S2	8894	-0.842777	14.2677	-3.71811	0.00960944	0.0649794	-2.96766
COPZ1	22818	-0.988655	16.1174	-3.71805	0.00961014	0.0649794	-2.96774
CRYL1	51084	-0.75267	18.5607	-3.71029	0.00969972	0.0652577	-2.9778
FKBP3	2287	-1.22471	14.5149	-3.71019	0.0097008	0.0652577	-2.97792
ARL8B	55207	0.913762	17.6592	3.70471	0.00976466	0.0655202	-2.98504
CHMP5	51510	-0.848635	16.8251	-3.68738	0.0099696	0.0667255	-3.00756
XPNPEP1	7511	-0.583091	15.628	-3.68387	0.0100117	0.0668377	-3.01213
ARG1	383	-0.849732	20.0806	-3.67869	0.0100741	0.0670845	-3.01887
CD55	1604	0.786462	16.4369	3.66971	0.0101835	0.0675119	-3.03057
TXNL1	9352	-0.622295	16.6684	-3.66921	0.0101895	0.0675119	-3.03122
ENG	2022	1.19865	18.6453	3.65995	0.0103037	0.0680971	-3.04329
CLCC1	23155	-0.732163	15.6094	-3.65014	0.0104261	0.0685734	-3.0561
UCHL3	7347	-0.693089	15.0222	-3.65002	0.0104277	0.0685734	-3.05626
FXYD1	5348	0.614091	21.7987	3.64483	0.0104931	0.0687764	-3.06303
CISD2	493856	-0.774501	17.1461	-3.6425	0.0105227	0.0687764	-3.06608
ATP1A1	476	0.564838	23.0853	3.63828	0.0105764	0.0687764	-3.0716
PLD3	23646	-1.03826	16.2754	-3.63791	0.0105811	0.0687764	-3.07208
CEACAM1	634	0.898585	16.7763	3.6373	0.010589	0.0687764	-3.07289
SPTBN1	6711	0.612918	18.2661	3.62849	0.0107022	0.069341	-3.08441
PTPRK	5796	0.760376	15.995	3.62384	0.0107626	0.0695456	-3.0905
GMPR2	51292	-0.643818	15.1583	-3.622	0.0107865	0.0695456	-3.09291
LTF	4057	-0.78069	18.0413	-3.6168	0.0108547	0.0698141	-3.09973
ITGB3	3690	-0.620651	17.9201	-3.59278	0.0111755	0.0717026	-3.13126
CHMP1B	57132	-0.909003	17.9554	-3.5893	0.0112228	0.0718312	-3.13583
PHPT1	29085	-0.792041	15.4342	-3.58059	0.0113422	0.0724197	-3.14728
KRT8	3856	0.719079	18.2494	3.56756	0.0115236	0.073133	-3.16445
S1PR2	9294	0.736152	15.8957	3.5664	0.0115398	0.073133	-3.16597
NUBP1	4682	-0.792432	14.9997	-3.56629	0.0115413	0.073133	-3.16611
SLC10A1	6554	0.601745	19.4902	3.56462	0.0115648	0.073133	-3.16831
TTC38	55020	-1.27885	16.2993	-3.56039	0.0116246	0.0732245	-3.17389
CD40	958	-0.652473	17.7261	-3.55849	0.0116516	0.0732245	-3.1764
OSBP	5007	-0.533851	15.145	-3.55429	0.0117116	0.0732245	-3.18195
LRRC40	55631	-1.17584	13.6284	-3.55412	0.0117139	0.0732245	-3.18217
CAST	831	-1.37086	13.9708	-3.55306	0.0117291	0.0732245	-3.18357
PSMD9	5715	-0.929933	14.7049	-3.55189	0.0117459	0.0732245	-3.18512
CALR	811	-0.724851	21.7821	-3.54456	0.0118515	0.0737083	-3.19479
GYG2	8908	-0.904387	15.9289	-3.54092	0.0119043	0.0737337	-3.1996
CYP2C19	1557	-1.30184	18.7166	-3.54042	0.0119115	0.0737337	-3.20025
NUDT5	11164	-0.650154	16.7528	-3.5266	0.0121146	0.0746242	-3.21854
TMEM167A	153339	-1.15694	17.3084	-3.52482	0.0121412	0.0746242	-3.2209
PCDHGC3	5098	0.614309	16.0803	3.52391	0.0121546	0.0746242	-3.2221
CTSS	1520	-0.833281	16.1919	-3.52298	0.0121685	0.0746242	-3.22333
HEBP1	50865	-0.608127	16.5602	-3.52003	0.0122125	0.0747204	-3.22724
FAP	2191	1.54884	16.3084	3.51657	0.0122644	0.0748637	-3.23181
CKAP4	10970	-0.898357	17.7771	-3.51055	0.0123554	0.0752451	-3.2398
FARP2	9855	1.12728	15.0852	3.5049	0.0124412	0.0755935	-3.24729
CSNK1A1	1452	-0.848449	14.8892	-3.50173	0.0124898	0.0757139	-3.25149
EPB41	2035	-0.923859	16.3856	-3.4995	0.012524	0.0757474	-3.25445
SURF4	6836	-0.597293	16.6873	-3.49704	0.0125621	0.0758035	-3.25773
PTPRS	5802	0.755313	15.7613	3.48928	0.0126825	0.0762859	-3.26803
C8A	731	-0.855385	16.9524	-3.48743	0.0127113	0.0762859	-3.27048
SSPN	8082	1.27024	17.1153	3.48467	0.0127546	0.0762859	-3.27415
TMEM50A	23585	-0.697752	15.8235	-3.48447	0.0127577	0.0762859	-3.27442
ECPAS	23392	-1.09716	13.4482	-3.47865	0.0128495	0.0766611	-3.28216
PSMD1	5707	-0.637215	16.1498	-3.47674	0.0128797	0.0766675	-3.28469
SLCO1B3	28234	-0.600066	21.0146	-3.46967	0.0129925	0.0769482	-3.29411
GAA	2548	-0.864418	17.7795	-3.4688	0.0130064	0.0769482	-3.29526
HYOU1	10525	-0.538875	18.7224	-3.4683	0.0130144	0.0769482	-3.29593
POSTN	10631	-1.38482	14.1402	-3.46476	0.0130713	0.0769627	-3.30064
PCYOX1	51449	-0.559406	20.0759	-3.46452	0.0130752	0.0769627	-3.30096
NIT2	56954	-0.5748	17.5771	-3.4507	0.0133004	0.0780635	-3.31939
DDX39B	7919	-1.04755	15.4792	-3.44783	0.0133477	0.0780635	-3.32322
NEK9	91754	-0.759557	15.369	-3.44762	0.013351	0.0780635	-3.32349
PRDX6	9588	-0.541929	21.1688	-3.43818	0.013508	0.0788066	-3.3361
DPM1	8813	-0.567704	16.9073	-3.43461	0.0135677	0.0788522	-3.34086
YARS	8565	-1.0795	16.7732	-3.43414	0.0135756	0.0788522	-3.34149
PSMA4	5685	-0.626033	19.5204	-3.42716	0.0136936	0.0792731	-3.35083
PCCB	5096	1.67986	14.5533	3.42533	0.0137247	0.0792731	-3.35327
CBR1	873	-0.62945	19.722	-3.42453	0.0137383	0.0792731	-3.35434
ACO1	48	-0.81806	18.6549	-3.42107	0.0137973	0.0793788	-3.35896
TMEM59	9528	0.609395	16.7073	3.41975	0.01382	0.0793788	-3.36073
SURF6	6838	1.35077	19.8814	3.41818	0.0138469	0.0793788	-3.36283
RAC1	5879	1.74838	18.7552	3.41244	0.013946	0.0797355	-3.37052
XPOT	11260	-0.930712	14.2661	-3.41108	0.0139696	0.0797355	-3.37234
S100A4	6275	-0.955597	15.4809	-3.40616	0.0140552	0.0800509	-3.37893
CDC42BPA	8476	0.593476	17.2625	3.39632	0.0142283	0.08058	-3.39212
CD163	9332	-0.568656	17.705	-3.39576	0.0142382	0.08058	-3.39287
A1BG	1	0.671468	18.3658	3.39567	0.0142398	0.08058	-3.39299
HARS	3035	-0.843717	14.8545	-3.38078	0.0145064	0.0819132	-3.41298
SERPINE1	5054	-1.05968	18.197	-3.36421	0.0148094	0.0833496	-3.43525
GADL1	339896	-0.742452	17.5402	-3.36091	0.0148706	0.0833496	-3.43969
CYP2C9	1559	-1.19029	18.6935	-3.36043	0.0148795	0.0833496	-3.44034
LRPPRC	10128	1.78912	14.4167	3.35934	0.0148998	0.0833496	-3.4418
COX4I1	1327	1.1014	17.986	3.35832	0.0149189	0.0833496	-3.44318
UGGT1	56886	-0.653423	17.9009	-3.35421	0.0149956	0.0836013	-3.4487
OTUB1	55611	-0.611748	16.6771	-3.35039	0.0150675	0.0838246	-3.45385
PPP1CC	5501	-0.718642	16.0329	-3.34839	0.0151053	0.0838507	-3.45655
GRHPR	9380	-0.871913	19.7249	-3.34678	0.0151357	0.0838507	-3.45872
LMBRD1	55788	-0.550141	16.4989	-3.3439	0.0151903	0.0839229	-3.46259
SEL1L	6400	-0.55209	14.7666	-3.34275	0.0152124	0.0839229	-3.46416
CORO1A	11151	-0.779783	17.0852	-3.33383	0.0153834	0.0841692	-3.47618
C9	735	-0.662386	22.5327	-3.33321	0.0153952	0.0841692	-3.47701
TMEM86B	255043	-0.805363	13.6281	-3.33219	0.015415	0.0841692	-3.47839
FBP2	8789	-0.825297	20.6868	-3.33106	0.0154368	0.0841692	-3.47991
TMX1	81542	-0.70386	17.3297	-3.32983	0.0154608	0.0841692	-3.48158
SELENBP1	8991	-0.655011	20.09	-3.32822	0.015492	0.0841692	-3.48376
TMEM26	219623	0.777451	15.299	3.32781	0.0154999	0.0841692	-3.48431
EGFR	1956	0.51011	19.2651	3.326	0.0155351	0.0841692	-3.48675
COMT	1312	-0.757937	15.7058	-3.32427	0.015569	0.0841692	-3.48909
UEVLD	55293	-1.25071	14.7934	-3.3239	0.0155762	0.0841692	-3.48959
TMEM176B	28959	0.552888	18.081	3.31978	0.0156569	0.0844318	-3.49514
FAH	2184	-0.711904	19.6999	-3.31686	0.0157144	0.0844583	-3.49909
CNOT3	4849	-0.777473	24.5366	-3.31614	0.0157287	0.0844583	-3.50007
TTYH3	80727	0.679801	16.81	3.31466	0.0157579	0.0844583	-3.50206
RAD23B	5887	-0.660093	16.6336	-3.31288	0.0157932	0.084476	-3.50447
UBE2M	9040	-1.23392	14.2651	-3.30683	0.0159138	0.084949	-3.51265
GPX4	2879	-0.584816	16.0413	-3.30368	0.0159771	0.0850975	-3.51692
PTPRC	5788	-0.524768	18.9999	-3.30223	0.0160062	0.0850975	-3.51888
CD38	952	0.876436	15.0436	3.29757	0.0161004	0.0854262	-3.52519
CASKIN2	57513	0.992843	14.8675	3.29574	0.0161375	0.0854509	-3.52766
WLS	79971	0.795704	16.2491	3.29413	0.0161704	0.0854534	-3.52985
MPO	4353	-1.14657	17.0545	-3.28253	0.0164084	0.0865194	-3.54555
PEBP1	5037	-0.656955	21.1966	-3.28	0.016461	0.0865194	-3.54899
STEAP3	55240	0.666743	19.8512	3.27954	0.0164705	0.0865194	-3.54961
TAGLN	6876	0.806166	18.6356	3.27121	0.0166447	0.0872608	-3.56092
C9orf64	84267	-1.13917	15.0112	-3.25221	0.0170493	0.0892045	-3.58671
SERPINC1	462	-0.667813	19.169	-3.23285	0.0174729	0.0910884	-3.61306
DOCK7	85440	0.943709	14.3528	3.23174	0.0174975	0.0910884	-3.61457
PON2	5445	-1.057	18.018	-3.2306	0.017523	0.0910884	-3.61613
ANXA7	310	0.498209	22.8353	3.22949	0.0175476	0.0910884	-3.61763
ERG28	11161	-0.835037	16.7619	-3.22062	0.0177464	0.0917949	-3.62972
DNAJC3	5611	-0.77915	18.6894	-3.22031	0.0177533	0.0917949	-3.63014
MGRN1	23295	0.677995	14.9221	3.21694	0.0178297	0.0920097	-3.63475
GNA14	9630	-0.563395	16.8699	-3.20793	0.0180352	0.0928884	-3.64704
IFITM3	10410	0.78044	19.323	3.20023	0.0182128	0.0934648	-3.65755
DPYS	1807	-1.3267	19.4762	-3.2	0.018218	0.0934648	-3.65785
TGFB1	7040	1.28528	15.2381	3.19778	0.0182697	0.0935478	-3.66089
EMILIN2	84034	1.39059	17.3437	3.19579	0.0183161	0.093604	-3.66361
TMEM175	84286	-1.38821	14.4041	-3.19208	0.0184029	0.0938657	-3.66868
HUWE1	10075	-0.669224	14.8051	-3.1808	0.0186697	0.0950425	-3.6841
STXBP1	6812	0.62234	16.6937	3.17543	0.0187981	0.0955119	-3.69145
NCAM1	4684	-0.693637	16.4795	-3.17238	0.0188715	0.0957001	-3.69562
SLC12A2	6558	0.652431	16.4094	3.16704	0.0190007	0.0960779	-3.70293
RO60	6738	-0.638578	16.4273	-3.16549	0.0190385	0.0960779	-3.70506
PAFAH1B1	5048	-0.510232	18.4206	-3.1648	0.0190553	0.0960779	-3.706
MT-CO3	4514	1.03663	15.6583	3.16327	0.0190925	0.096082	-3.70809
SLC6A2	6530	0.730571	18.2026	3.15295	0.0193465	0.0971747	-3.72224
PSMB5	5693	-0.607072	17.3464	-3.15144	0.019384	0.0971778	-3.72431
SLCO2B1	11309	0.542416	19.9983	3.14794	0.019471	0.097429	-3.72911
EXOC3	11336	-0.625118	15.0074	-3.1427	0.0196022	0.0978998	-3.7363
CRYZ	1429	-0.625001	19.1149	-3.1409	0.0196476	0.0979409	-3.73877
LIN7C	55327	0.549243	17.9054	3.13836	0.0197117	0.098075	-3.74226
HSPB6	126393	0.487257	17.0653	3.13321	0.0198422	0.0984199	-3.74932
NPLOC4	55666	-0.675143	14.7501	-3.13269	0.0198557	0.0984199	-3.75005
GPM6B	2824	-0.989466	15.5201	-3.12839	0.0199654	0.0985998	-3.75594
FAM162A	26355	0.800632	16.4674	3.12711	0.0199984	0.0985998	-3.75771
MFAP5	8076	1.24186	18.1933	3.12688	0.0200041	0.0985998	-3.75802
PSME1	5720	-0.506805	19.4053	-3.12502	0.0200522	0.0986522	-3.76058
NAPG	8774	0.552405	16.5341	3.11624	0.0202797	0.0995856	-3.77265
MTDH	92140	-1.0258	15.2162	-3.11379	0.0203436	0.0997137	-3.77601
MAT1A	4143	-0.810322	19.7927	-3.10862	0.0204794	0.100028	-3.78313
SRM	6723	-1.16547	14.5615	-3.10741	0.0205113	0.100028	-3.78479
TMED9	54732	-0.642758	20.2593	-3.10273	0.0206354	0.100028	-3.79124
IST1	9798	-0.96891	19.5886	-3.10246	0.0206426	0.100028	-3.79161
HSP90AB4P	664618	-0.752575	14.13	-3.09768	0.0207699	0.100028	-3.79818
ITGB1	3688	0.467013	23.3806	3.09702	0.0207875	0.100028	-3.79909
NAP1L4	4676	-0.607743	15.7079	-3.09681	0.0207932	0.100028	-3.79938
CD46	4179	0.774928	16.9911	3.09577	0.0208213	0.100028	-3.80082
RPTOR	57521	3.09959	12.232	3.09542	0.0208307	0.100028	-3.80131
STT3A	3703	-0.63844	19.212	-3.09296	0.0208967	0.100028	-3.80469
ARPC1B	10095	0.563266	18.4379	3.09275	0.0209024	0.100028	-3.80498
PAICS	10606	-0.460716	17.4589	-3.09206	0.020921	0.100028	-3.80593
PLCD1	5333	-0.461944	17.3975	-3.09204	0.0209216	0.100028	-3.80596
RIPOR1	79567	-0.52319	16.736	-3.0901	0.020974	0.100028	-3.80863
CMBL	134147	-1.26084	18.5456	-3.0886	0.0210146	0.100028	-3.8107
ARPC3	10094	0.591497	18.7097	3.08553	0.0210981	0.100028	-3.81494
CSRP1	1465	0.709349	16.4052	3.08497	0.0211133	0.100028	-3.81571
DPM3	54344	-0.626424	16.4659	-3.0849	0.0211152	0.100028	-3.8158
ARHGEF2	9181	-0.574353	14.8897	-3.08441	0.0211284	0.100028	-3.81647
UQCRC2	7385	1.37532	16.7117	3.08256	0.0211789	0.100088	-3.81902
KRT7	3855	1.95315	16.8419	3.0803	0.0212409	0.100201	-3.82214
CNN3	1266	0.825792	14.8045	3.07722	0.0213254	0.10042	-3.82638
PSMB10	5699	-1.11078	15.8505	-3.06714	0.0216052	0.101556	-3.8403
ARHGEF1	9138	-0.708044	15.8261	-3.06106	0.0217758	0.102176	-3.8487
GUCY1B1	2983	-0.746545	16.647	-3.05693	0.0218925	0.102541	-3.8544
GNAI1	2770	0.610647	19.3853	3.05064	0.0220714	0.103195	-3.86309
ANK3	288	1.33246	14.7423	3.04122	0.0223424	0.104146	-3.87611
ANXA2	302	0.703639	24.541	3.03965	0.022388	0.104146	-3.87828
UBA1	7317	-0.564189	17.9814	-3.03948	0.0223931	0.104146	-3.87853
RAB2A	5862	0.446069	18.5358	3.03417	0.0225479	0.104681	-3.88587
ORM1	5004	-0.935317	21.4926	-3.03234	0.0226016	0.104746	-3.88841
ADAM10	102	0.592405	18.9469	3.02163	0.022918	0.105643	-3.90323
PLXNB2	23654	0.464384	19.0486	3.02111	0.0229334	0.105643	-3.90395
HP	3240	-1.07902	23.9717	-3.02095	0.0229383	0.105643	-3.90417
MYLK	4638	0.486201	17.9918	3.02038	0.0229554	0.105643	-3.90497
ATP2B4	493	0.468369	18.7241	3.01743	0.0230435	0.105864	-3.90905
DSTN	11034	0.828614	17.9112	3.01572	0.0230948	0.105915	-3.91142
VKORC1L1	154807	-1.13276	17.0915	-3.0089	0.0233004	0.106434	-3.92087
ARRDC1	92714	0.626264	17.097	3.00748	0.0233436	0.106434	-3.92284
AKR1A1	10327	-0.618728	18.4033	-3.00679	0.0233647	0.106434	-3.9238
SRI	6717	0.455001	20.377	3.00663	0.0233695	0.106434	-3.92402
IGSF8	93185	1.14081	15.6433	3.00226	0.0235028	0.106856	-3.93008
ERLIN1	10613	-0.564601	18.0673	-2.99406	0.0237553	0.107819	-3.94146
RPS12	6206	-0.412609	16.1093	-2.98446	0.0240545	0.108921	-3.95479
IDH1	3417	-1.00746	20.3229	-2.98262	0.0241122	0.108921	-3.95734
RPL19	6143	-0.625609	16.6325	-2.98231	0.0241222	0.108921	-3.95778
DEFA1	1667	0.991163	19.7332	2.97769	0.0242678	0.109392	-3.96418
TXNDC5	81567	-0.532384	19.4144	-2.96629	0.0246321	0.110844	-3.98004
RIDA	10247	-0.644312	19.9908	-2.96419	0.0246998	0.11096	-3.98296
TMEM50B	757	-0.469487	16.2259	-2.95995	0.0248371	0.111387	-3.98885
GLT8D1	55830	0.86401	14.6842	2.95724	0.0249252	0.111592	-3.99262
VNN1	8876	-0.885409	19.4765	-2.95016	0.0251575	0.112419	-4.00248
KRT18	3875	0.420695	18.1149	2.94902	0.0251951	0.112419	-4.00407
BOD1L1	259282	0.857659	17.2051	2.94213	0.0254235	0.113246	-4.01366
HNRNPDL	9987	-1.48829	15.2762	-2.94021	0.0254874	0.113339	-4.01633
SNTB1	6641	0.49376	21.1204	2.93494	0.025664	0.113728	-4.02367
PLOD3	8985	-0.792207	16.0369	-2.93399	0.0256963	0.113728	-4.025
ATP8B1	5205	0.550808	17.1648	2.93329	0.0257197	0.113728	-4.02597
AARS	16	-0.545151	17.0006	-2.93216	0.025758	0.113728	-4.02755
PARK7	11315	-0.548154	19.572	-2.93024	0.025823	0.113728	-4.03023
SLC39A5	283375	-0.599504	15.845	-2.92993	0.0258335	0.113728	-4.03066
HDGF	3068	-0.592257	14.811	-2.92071	0.026148	0.114183	-4.04351
FZD1	8321	0.691074	15.4184	2.92016	0.026167	0.114183	-4.04428
GSTA1	2938	-0.497375	22.5314	-2.91968	0.0261835	0.114183	-4.04495
FOLR2	2350	0.62529	20.6113	2.9192	0.0261998	0.114183	-4.04561
UBA7	7318	-0.888129	13.7914	-2.91875	0.0262152	0.114183	-4.04624
CYBRD1	79901	0.540457	19.798	2.91755	0.0262568	0.114183	-4.04792
IGKC	3514	1.05298	19.3292	2.91723	0.0262677	0.114183	-4.04836
NCLN	56926	-0.690133	16.1644	-2.91678	0.0262832	0.114183	-4.04899
MYH14	79784	-0.830935	21.1179	-2.9132	0.0264074	0.114533	-4.05399
OS9	10956	-0.894348	14.8796	-2.90983	0.0265244	0.114852	-4.05868
DHCR7	1717	-0.609524	18.0308	-2.90681	0.0266299	0.11512	-4.0629
PRSS27	83886	-0.992483	20.2321	-2.90501	0.0266931	0.115204	-4.06541
ARL6IP1	23204	-0.542104	18.4571	-2.89956	0.0268855	0.115671	-4.07303
UBE2D2	7322	-0.49801	17.5231	-2.89945	0.0268891	0.115671	-4.07318
ATP5F1B	506	1.18021	19.3319	2.89552	0.0270286	0.116082	-4.07866
NOMO1	23420	-0.704426	16.2641	-2.89364	0.0270956	0.116181	-4.08129
PECAM1	5175	-0.572038	18.0622	-2.89067	0.027202	0.116448	-4.08545
DLD	1738	0.835993	17.6173	2.88387	0.0274467	0.117305	-4.09495
CXADR	1525	0.471067	19.0838	2.87856	0.0276395	0.117937	-4.10237
NAMPT	10135	-0.460382	18.4199	-2.87487	0.0277746	0.118143	-4.10754
GBP1	2633	-0.92744	15.4759	-2.8748	0.0277772	0.118143	-4.10764
C3	718	-0.502324	21.1522	-2.87293	0.0278456	0.118243	-4.11024
BROX	148362	-0.92298	17.5574	-2.86992	0.0279566	0.118449	-4.11446
NIBAN1	116496	0.583934	18.2426	2.86918	0.0279841	0.118449	-4.1155
SLC25A4	291	1.13035	16.3853	2.8677	0.0280388	0.118491	-4.11757
OCLN	100506658	-0.693374	17.2923	-2.86081	0.0282951	0.119383	-4.12721
PSMD7	5713	-0.836512	15.6913	-2.85603	0.0284744	0.119947	-4.1339
VAT1	10493	0.641031	18.9687	2.85438	0.0285364	0.120017	-4.1362
DDX39A	10212	-0.918381	16.4205	-2.85125	0.0286548	0.12024	-4.14059
SLC27A5	10998	-1.12751	19.2707	-2.8493	0.028729	0.12024	-4.14333
SLC30A10	55532	-1.28693	15.0319	-2.84836	0.0287648	0.12024	-4.14464
TGFB1I1	7041	0.635644	14.2072	2.84727	0.0288061	0.12024	-4.14616
ACAT2	39	-0.582053	17.7507	-2.84697	0.0288174	0.12024	-4.14658
MMP14	4323	0.460551	16.9969	2.83743	0.0291839	0.121577	-4.15996
CZIB	54987	-0.701549	15.4793	-2.83219	0.0293872	0.122231	-4.1673
IGF2R	3482	-0.566412	18.3884	-2.82312	0.0297424	0.123425	-4.18001
TLR2	7097	-0.67255	14.9831	-2.82248	0.0297679	0.123425	-4.18092
ERO1A	30001	-0.538395	17.7296	-2.81993	0.0298689	0.123649	-4.1845
ALG6	29929	-0.895815	15.157	-2.81661	0.0300008	0.123961	-4.18915
SYNCRIP	10492	-0.512987	15.4412	-2.81468	0.0300775	0.123961	-4.19186
CYP7B1	9420	-1.37168	14.3026	-2.8108	0.030233	0.123961	-4.1973
SOAT1	6646	-1.14918	14.2419	-2.81067	0.030238	0.123961	-4.19748
EBP	10682	-0.546021	20.8533	-2.80843	0.0303283	0.123961	-4.20063
TBCA	6902	-0.980599	15.7051	-2.80755	0.0303635	0.123961	-4.20186
MRGPRF	116535	2.72276	17.8781	2.80675	0.0303958	0.123961	-4.20298
ABCD3	5825	-0.530799	15.0691	-2.80669	0.0303983	0.123961	-4.20307
MGST2	4258	-0.862825	17.5615	-2.80659	0.0304023	0.123961	-4.20321
FBLN1	2192	1.1412	14.4503	2.80561	0.030442	0.123961	-4.20459
CNTFR	1271	-0.525831	16.8744	-2.80513	0.0304613	0.123961	-4.20526
SYNE2	23224	-0.686534	17.2278	-2.80216	0.030582	0.124189	-4.20944
TAT	6898	-2.26793	14.7733	-2.80143	0.0306116	0.124189	-4.21046
EPHX1	2052	-0.549106	24.723	-2.79721	0.0307837	0.124515	-4.21638
FAS	355	0.518608	18.6041	2.79694	0.0307949	0.124515	-4.21676
RPS26	6231	-0.846793	14.5555	-2.79599	0.0308337	0.124515	-4.2181
NECTIN2	5819	0.469971	17.5779	2.79151	0.031018	0.12469	-4.22439
RPS6	6194	-1.43717	16.5623	-2.79035	0.0310661	0.12469	-4.22602
PSMA2	5683	-0.601118	18.1329	-2.78999	0.031081	0.12469	-4.22653
ALOX12B	242	2.60493	16.9853	2.78916	0.0311151	0.12469	-4.22769
ATP5F1A	498	1.06048	18.2635	2.78881	0.0311298	0.12469	-4.22819
RXYLT1	10329	-1.78956	16.6196	-2.78806	0.0311608	0.12469	-4.22924
SLC1A1	6505	-0.917139	14.9465	-2.78413	0.031324	0.125154	-4.23475
OTC	5009	0.828788	17.4409	2.78136	0.0314398	0.125426	-4.23865
ICAM1	3383	0.64961	19.4542	2.77333	0.0317779	0.126583	-4.24994
DIP2B	57609	0.417758	18.969	2.7704	0.0319025	0.126752	-4.25407
EHD3	30845	-0.461674	19.7085	-2.77007	0.0319163	0.126752	-4.25452
HMGB1	3146	-0.478324	14.9869	-2.76496	0.0321345	0.127255	-4.26171
OSTF1	26578	-0.545131	17.2522	-2.76485	0.0321394	0.127255	-4.26187
KDSR	2531	-0.536452	17.0495	-2.76176	0.0322719	0.127344	-4.26621
RPL27	6155	-0.624422	17.0605	-2.76004	0.0323461	0.127344	-4.26863
GGT5	2687	0.945497	18.2853	2.7599	0.0323521	0.127344	-4.26883
OSTC	58505	-0.871146	18.1444	-2.75983	0.0323552	0.127344	-4.26893
VPS26B	112936	-0.506462	15.6568	-2.75768	0.0324484	0.127521	-4.27196
PCDH1	5097	-0.555688	16.1776	-2.75266	0.0326666	0.128187	-4.27903
PTPRG	5793	0.532446	16.8632	2.75033	0.0327684	0.128374	-4.28231
PNPO	55163	-0.543998	17.3567	-2.74934	0.0328115	0.128374	-4.28369
ABCG2	9429	-0.559116	15.6445	-2.74732	0.0329003	0.12853	-4.28654
ANP32A	8125	-0.621941	15.2583	-2.7456	0.0329759	0.128635	-4.28896
LXN	56925	1.04403	17.0638	2.74324	0.0330799	0.12885	-4.29228
PSMA6	5687	-0.453888	19.1119	-2.73005	0.0336687	0.13095	-4.31086
S100A6	6277	0.836554	19.1933	2.72591	0.0338557	0.131484	-4.31669
LAP3	51056	-0.432092	19.9796	-2.7228	0.0339972	0.131839	-4.32108
USP5	8078	-0.41116	16.3269	-2.72102	0.0340782	0.131959	-4.32359
FCGRT	2217	-0.550658	18.5307	-2.71679	0.0342715	0.132513	-4.32954
UQCRC1	7384	0.923566	18.2483	2.71343	0.0344266	0.132918	-4.33429
SLC16A3	9123	0.469304	16.8638	2.70942	0.0346118	0.133438	-4.33994
SLC5A6	8884	0.597117	15.8519	2.70533	0.0348021	0.133976	-4.34571
PTPN23	25930	-0.641393	15.8964	-2.70171	0.0349715	0.134412	-4.35081
MYL6	4637	-0.42894	18.5826	-2.70073	0.0350176	0.134412	-4.35219
DNM1L	10059	-0.513052	14.7056	-2.69518	0.0352795	0.135221	-4.36003
PECR	55825	-0.770289	15.8239	-2.69348	0.0353601	0.135333	-4.36243
SDSL	113675	0.550232	15.2719	2.69191	0.0354344	0.135421	-4.36463
CHMP3	51652	-0.533993	17.0835	-2.69029	0.0355119	0.135521	-4.36693
TTC7B	145567	-0.40093	17.0744	-2.68513	0.0357585	0.136078	-4.3742
DERL1	79139	-0.908658	15.8352	-2.68508	0.0357611	0.136078	-4.37428
USP7	7874	-1.93941	13.6732	-2.68014	0.0359992	0.136426	-4.38125
HGS	9146	-0.587989	15.7242	-2.68	0.0360061	0.136426	-4.38145
HM13	81502	-0.570527	18.0358	-2.67997	0.0360077	0.136426	-4.3815
ABCG8	64241	0.399455	15.4274	2.66643	0.0366693	0.138532	-4.40061
SLC25A15	10166	0.825777	15.8422	2.66511	0.0367341	0.138532	-4.40247
CTNNA2	1496	3.28256	16.4465	2.66507	0.0367363	0.138532	-4.40253
C6	729	-0.443887	17.4758	-2.66432	0.0367737	0.138532	-4.4036
CTSD	1509	0.60672	21.6234	2.66218	0.0368797	0.138733	-4.40662
HPGD	3248	0.63498	15.8062	2.66025	0.0369756	0.138754	-4.40934
GOLM1	51280	2.2542	15.6962	2.65995	0.0369904	0.138754	-4.40977
SETMAR	6419	1.00271	18.0594	2.65417	0.0372793	0.139359	-4.41793
TMOD3	29766	0.74123	15.8746	2.65383	0.0372965	0.139359	-4.41841
PDCD6	10016	0.485164	20.2129	2.65355	0.0373105	0.139359	-4.4188
ARSE	415	-0.482385	17.245	-2.64303	0.0378433	0.140862	-4.43367
CASK	8573	0.390086	19.1604	2.64262	0.0378641	0.140862	-4.43425
ERBB2	2064	0.513887	16.414	2.64245	0.0378732	0.140862	-4.4345
CD82	3732	-0.436617	20.4668	-2.63812	0.0380946	0.141487	-4.44061
EPHX2	2053	-1.42351	18.7827	-2.63228	0.038396	0.142226	-4.44887
PSAP	5660	-0.529809	18.6838	-2.63123	0.0384507	0.142226	-4.45036
VPS33B	26276	-0.528508	19.8536	-2.63113	0.0384556	0.142226	-4.45049
ABHD14B	84836	-0.411713	18.1439	-2.62752	0.0386435	0.142721	-4.4556
MGAT1	4245	0.561081	17.1256	2.6203	0.0390224	0.143805	-4.46582
FBN1	2200	0.96133	25.694	2.61922	0.0390789	0.143805	-4.46733
IL1RAP	3556	-0.530697	15.315	-2.61881	0.0391006	0.143805	-4.46792
WBP2	23558	0.531571	15.3117	2.61776	0.0391564	0.14381	-4.46941
ATP7B	540	-0.577755	14.7559	-2.61356	0.0393794	0.144428	-4.47535
ERLIN2	11160	-0.464302	19.1723	-2.60984	0.0395779	0.144954	-4.48062
CTSG	1511	0.780523	18.0659	2.60779	0.0396879	0.145155	-4.48352
GPS1	2873	-0.432483	16.2834	-2.6014	0.0400324	0.146212	-4.49256
SNX9	51429	-0.528282	16.353	-2.59784	0.0402254	0.146714	-4.49759
EFHD2	79180	-0.585908	14.0646	-2.5939	0.0404405	0.147295	-4.50317
RALA	5898	0.455363	20.1526	2.59078	0.040612	0.147546	-4.50759
EIF6	3692	-0.89223	15.0423	-2.59061	0.0406213	0.147546	-4.50783
SCRN2	90507	-0.882009	15.7616	-2.58828	0.0407493	0.147807	-4.51112
MYO1D	4642	0.577317	18.8121	2.58596	0.0408778	0.147925	-4.51441
MFN2	9927	0.560472	20.8373	2.58495	0.0409337	0.147925	-4.51584
CALU	813	-0.364127	16.662	-2.58466	0.04095	0.147925	-4.51625
TMED10	10972	-0.482165	19.8847	-2.58019	0.0411986	0.148231	-4.52258
MCFD2	90411	-1.27249	15.8345	-2.5798	0.0412204	0.148231	-4.52313
UGT2B10	7365	-0.509127	20.9636	-2.57868	0.0412832	0.148231	-4.52472
ATIC	471	-0.59556	17.3639	-2.57858	0.0412887	0.148231	-4.52486
AKR7A2	8574	-1.00215	15.7779	-2.57809	0.0413158	0.148231	-4.52555
ANTXR1	84168	1.02521	15.5969	2.5725	0.0416305	0.148469	-4.53347
GFPT1	2673	-0.574053	16.0644	-2.57198	0.0416597	0.148469	-4.5342
CYFIP1	23191	0.400549	19.0451	2.57172	0.0416743	0.148469	-4.53457
ABCB6	10058	0.581947	18.5569	2.57144	0.0416905	0.148469	-4.53497
PITPNB	23760	-0.472421	17.0044	-2.56983	0.0417813	0.148469	-4.53724
GLOD4	51031	-0.513988	17.3333	-2.56821	0.0418734	0.148469	-4.53954
BAAT	570	-1.07782	16.8494	-2.56761	0.0419075	0.148469	-4.54039
MMUT	4594	1.12484	15.4831	2.56716	0.0419328	0.148469	-4.54102
CYP27A1	1593	0.684704	15.4902	2.56709	0.0419369	0.148469	-4.54113
FTCD	10841	-1.56922	20.1174	-2.56695	0.0419452	0.148469	-4.54133
KIF13B	23303	-0.409331	15.7291	-2.56587	0.0420063	0.148486	-4.54285
CHUK	1147	-0.634421	15.0438	-2.56329	0.0421538	0.148544	-4.54651
AZGP1	563	-1.10605	16.8736	-2.56273	0.0421858	0.148544	-4.5473
STX8	9482	-0.521946	15.5533	-2.5621	0.0422222	0.148544	-4.5482
CHMP2A	27243	-0.705721	18.5087	-2.56165	0.0422479	0.148544	-4.54884
TTYH2	94015	0.492688	15.6042	2.55639	0.0425505	0.149095	-4.55628
ASPDH	554235	-0.532646	16.2036	-2.5562	0.0425615	0.149095	-4.55655
ADSS2	159	-1.48205	14.6867	-2.5558	0.0425847	0.149095	-4.55712
SLK	9748	-0.51638	16.1717	-2.555	0.0426309	0.149095	-4.55825
MYO1C	4641	0.468625	19.5588	2.54998	0.0429226	0.149916	-4.56537
STX11	8676	-0.525794	15.2686	-2.54747	0.0430689	0.150228	-4.56891
CALM1	801	-0.368253	19.8026	-2.54476	0.043228	0.150584	-4.57276
APEH	327	-0.376388	17.619	-2.5436	0.043296	0.150622	-4.5744
PPP2R2A	5520	-0.503634	16.1759	-2.54186	0.0433987	0.150781	-4.57687
CYP2C8	1558	-1.3757	17.5983	-2.53538	0.0437829	0.151541	-4.58605
RPN2	6185	-0.525114	19.7009	-2.53527	0.0437892	0.151541	-4.5862
LASP1	3927	0.536801	16.8255	2.53526	0.0437899	0.151541	-4.58622
NAPA	8775	0.44917	18.6117	2.53253	0.0439528	0.151905	-4.59009
C4B	721	-0.923465	16.6395	-2.52996	0.0441071	0.151926	-4.59374
PYGB	5834	-0.58988	16.9519	-2.52984	0.0441143	0.151926	-4.59391
SIGLEC9	27180	-0.816294	16.8866	-2.52955	0.0441318	0.151926	-4.59432
GALE	2582	-0.702686	17.0853	-2.52721	0.0442723	0.152211	-4.59763
NFASC	23114	0.550836	15.3756	2.52064	0.0446698	0.153378	-4.60694
SNF8	11267	-0.454702	15.7586	-2.51399	0.0450764	0.154395	-4.61637
TNKS1BP1	85456	0.523336	14.6514	2.51221	0.0451858	0.154395	-4.61889
RAB10	10890	0.376233	19.229	2.51209	0.045193	0.154395	-4.61906
EVA1B	55194	-0.722762	17.2356	-2.51198	0.0452002	0.154395	-4.61922
DOCK10	55619	-0.744451	18.008	-2.50669	0.0455267	0.155193	-4.62671
ARHGAP1	392	0.460212	17.4581	2.50629	0.0455515	0.155193	-4.62728
QPRT	23475	-0.454651	18.1623	-2.50436	0.0456715	0.155401	-4.63002
PTPRA	5786	0.422252	17.4699	2.50253	0.0457856	0.155588	-4.63261
PSME2	5721	-0.441356	17.8439	-2.49691	0.0461384	0.156466	-4.64059
SERPINA3	12	-0.687187	22.1185	-2.49652	0.0461624	0.156466	-4.64113
HINT1	3094	-0.423266	17.0257	-2.49435	0.0462995	0.156729	-4.64421
MAP2K2	5605	-0.584678	14.7592	-2.48994	0.0465789	0.157473	-4.65047
RPL10A	4736	-0.997739	17.9929	-2.48745	0.0467376	0.157629	-4.654
NEK7	140609	-0.493809	14.4959	-2.48733	0.0467448	0.157629	-4.65416
FGL1	2267	0.596301	18.2863	2.48325	0.0470059	0.158307	-4.65995
CD36	948	-0.651213	18.9958	-2.4794	0.0472539	0.15894	-4.66541
SERPINA1	5265	-0.613656	23.5193	-2.47668	0.0474296	0.159152	-4.66926
ITGA1	3672	0.375263	22.7139	2.47656	0.0474378	0.159152	-4.66944
RPS27A	6233	-0.552964	23.024	-2.47439	0.0475786	0.159277	-4.67252
RAB13	5872	-0.517323	17.2902	-2.4737	0.0476234	0.159277	-4.6735
SERINC3	10955	-0.467505	16.8596	-2.4732	0.0476561	0.159277	-4.67421
NAALADL2	254827	0.617006	15.5028	2.46551	0.0481596	0.160718	-4.68511
INF2	64423	0.403196	16.0412	2.46475	0.0482092	0.160718	-4.68618
ZYX	7791	0.399373	16.0372	2.46229	0.0483717	0.161056	-4.68967
CBS	875	-0.528277	17.568	-2.46102	0.0484558	0.161132	-4.69147
F12	2161	-1.70065	13.3564	-2.45924	0.0485739	0.161322	-4.694
RPL6	6128	-0.475625	17.4996	-2.45585	0.0487995	0.161867	-4.6988
MRE11	4361	0.591278	18.1265	2.45424	0.0489071	0.16202	-4.70109
PDHA1	5160	-0.618709	14.6967	-2.45147	0.0490932	0.162425	-4.70502
PTMS	5763	-0.953905	16.2174	-2.45059	0.0491524	0.162425	-4.70627
S100A10	6281	0.69733	21.2388	2.44813	0.0493182	0.16267	-4.70976
EXOC2	55770	-0.477027	16.3466	-2.44736	0.0493701	0.16267	-4.71085
PSMB3	5691	-0.472999	18.4074	-2.44674	0.0494118	0.16267	-4.71173
TMEM109	79073	-0.4656	18.7538	-2.44489	0.0495374	0.16288	-4.71436
S100A9	6280	-1.65338	18.191	-2.44063	0.0498268	0.163465	-4.72039
CCT5	22948	-0.607203	18.0249	-2.4392	0.0499248	0.163465	-4.72243
LMAN2	10960	-0.447612	20.8375	-2.43827	0.049988	0.163465	-4.72374
SPAG9	9043	-0.43154	14.1181	-2.43757	0.0500359	0.163465	-4.72473
WDR91	29062	-0.746544	13.9786	-2.43582	0.0501563	0.163465	-4.72722
ITGA9	3680	0.354804	19.8684	2.43503	0.0502105	0.163465	-4.72833
PSMD6	9861	-0.490707	16.3195	-2.43396	0.0502843	0.163465	-4.72986
RGN	9104	-0.50946	17.5476	-2.43284	0.0503611	0.163465	-4.73144
AMY2B	280	0.78545	15.3289	2.43249	0.0503855	0.163465	-4.73194
LPAR1	1902	-0.764964	14.8143	-2.43189	0.0504268	0.163465	-4.73279
UGP2	7360	-0.391994	21.002	-2.43175	0.0504369	0.163465	-4.73299
NPC1L1	29881	-0.57928	15.0721	-2.43143	0.0504591	0.163465	-4.73345
RPL13A	23521	-0.70697	15.1756	-2.42729	0.0507458	0.164038	-4.73931
ENPP1	5167	0.490778	20.6496	2.42632	0.0508131	0.164038	-4.74068
EIF2S1	1965	-0.882354	15.4781	-2.4257	0.0508563	0.164038	-4.74156
ABCB4	5244	0.519781	19.4243	2.4253	0.0508847	0.164038	-4.74214
SERPINB1	1992	-0.479506	17.7872	-2.42069	0.0512072	0.164876	-4.74868
CYP20A1	57404	0.398303	15.2228	2.41901	0.0513251	0.165054	-4.75106
CAMK2D	817	-0.34976	18.2187	-2.41778	0.0514116	0.165131	-4.7528
ITGA5	3678	0.367316	19.5092	2.41537	0.0515818	0.165476	-4.75621
DCAF8	50717	-1.45204	14.4333	-2.41236	0.0517953	0.165869	-4.76048
C2	717	-0.614934	14.7006	-2.41187	0.0518301	0.165869	-4.76118
DHRS7	51635	-0.69302	17.5268	-2.40698	0.052179	0.166604	-4.76811
BSG	682	0.540533	19.8685	2.40598	0.0522507	0.166604	-4.76953
VAMP5	10791	-0.491062	16.1335	-2.4058	0.0522639	0.166604	-4.76979
SLC6A12	6539	0.470286	17.2171	2.40446	0.0523596	0.166604	-4.77168
CYP4A11	1579	-1.1024	18.7714	-2.40424	0.0523758	0.166604	-4.772
C11orf54	28970	-0.49384	18.0401	-2.39726	0.0528802	0.168006	-4.7819
CD53	963	-0.383207	17.8943	-2.39615	0.0529608	0.16806	-4.78348
ACVR1	90	0.625384	15.0339	2.39304	0.0531876	0.168577	-4.78789
MT-CO2	4513	0.901185	19.3962	2.39132	0.053313	0.168619	-4.79032
TMEM179B	374395	-0.720784	17.4283	-2.39012	0.0534015	0.168619	-4.79203
VPS29	51699	-0.492044	17.0554	-2.38938	0.0534555	0.168619	-4.79307
AMPD2	271	-0.534168	15.4808	-2.38867	0.0535079	0.168619	-4.79408
TMED2	10959	-0.54423	16.493	-2.38782	0.05357	0.168619	-4.79528
LGALS3	3958	0.602437	16.7962	2.38763	0.0535845	0.168619	-4.79556
NDUFB10	4716	0.770945	15.9054	2.38651	0.0536671	0.168677	-4.79715
TAPT1	202018	-0.509968	15.3967	-2.38484	0.0537898	0.168861	-4.79951
APBB1IP	54518	-0.510041	14.5507	-2.3819	0.0540079	0.169188	-4.80368
RPL9	6133	-0.740357	15.5326	-2.38136	0.0540478	0.169188	-4.80444
ETFDH	2110	0.91154	17.3549	2.38084	0.0540862	0.169188	-4.80518
EPHB4	2050	0.409635	15.777	2.37884	0.0542353	0.169265	-4.80802
RPS4X	6191	-0.805478	19.1558	-2.37879	0.0542393	0.169265	-4.80809
GCSH	2653	1.85852	15.5405	2.37289	0.0546809	0.170442	-4.81645
FCN3	8547	-1.76905	17.9248	-2.36863	0.0550024	0.171241	-4.82249
CARM1	10498	-0.569276	14.673	-2.36733	0.0551009	0.171286	-4.82434
VAC14	55697	-0.523788	15.0922	-2.36673	0.0551466	0.171286	-4.82519
TECR	9524	-0.572917	17.3837	-2.36541	0.0552462	0.171393	-4.82705
NAP1L1	4673	-0.688386	13.4376	-2.36451	0.0553149	0.171405	-4.82833
PSMB7	5695	-0.472973	18.4729	-2.36045	0.0556249	0.171989	-4.83409
MYCT1	80177	-1.66393	15.9129	-2.36033	0.0556338	0.171989	-4.83425
IGHV3-72	28410	0.526295	17.0916	2.35832	0.0557882	0.172234	-4.83711
ADK	132	-0.891297	16.9372	-2.35669	0.0559133	0.172234	-4.83942
GSTP1	2950	0.885547	17.8943	2.35608	0.0559605	0.172234	-4.84029
SELENOT	51714	-1.20059	15.4362	-2.35515	0.0560324	0.172234	-4.84161
ATP6V1B2	526	0.391229	15.0015	2.35459	0.0560754	0.172234	-4.8424
PEF1	553115	0.355829	18.8752	2.35421	0.0561049	0.172234	-4.84294
UGT1A4	54657	-0.375763	19.2114	-2.35273	0.0562194	0.172384	-4.84504
RIPK1	8737	-2.37533	15.0865	-2.34537	0.0567917	0.173839	-4.85546
STX7	8417	-0.819162	15.8967	-2.34494	0.0568255	0.173839	-4.85607
STUB1	10273	-0.358705	15.5499	-2.34397	0.0569014	0.173869	-4.85744
HBA1	3039	0.990394	20.5989	2.34112	0.0571254	0.174352	-4.86149
BOK	666	-0.913952	13.7074	-2.33645	0.0574946	0.175275	-4.86811
MPP6	51678	-0.407813	16.986	-2.33553	0.0575676	0.175295	-4.86941
EML2	24139	-0.67672	15.2975	-2.33286	0.0577797	0.175611	-4.8732
SDC3	9672	0.370271	15.3228	2.33254	0.0578045	0.175611	-4.87364
SLC25A10	1468	0.851888	16.2301	2.33091	0.0579353	0.175696	-4.87596
RPL30	6156	-0.821313	17.5057	-2.33052	0.0579658	0.175696	-4.8765
ACSS2	55902	-0.759379	15.4646	-2.32766	0.0581948	0.176188	-4.88055
SKP1	6500	-0.504927	16.7446	-2.32392	0.0584959	0.176896	-4.88585
GNAI3	2773	0.450457	19.6537	2.32278	0.0585881	0.176972	-4.88747
PLEKHO2	80301	-0.530843	17.6577	-2.31641	0.0591049	0.178264	-4.89649
RPL5	6125	-1.12125	16.7259	-2.31569	0.0591638	0.178264	-4.89751
RPLP2	6181	-2.41204	14.3359	-2.31502	0.0592184	0.178264	-4.89846
TM9SF3	56889	0.363649	18.5187	2.307	0.0598779	0.179663	-4.90982
ACTA1	58	1.08923	14.6369	2.30649	0.0599196	0.179663	-4.91054
FABP4	2167	-0.560506	15.4663	-2.30624	0.0599404	0.179663	-4.91089
S100A14	57402	0.549316	16.1618	2.30581	0.0599763	0.179663	-4.91151
KARS1	3735	-0.678489	15.3029	-2.30523	0.060024	0.179663	-4.91232
CLIC1	1192	-0.533723	19.228	-2.30435	0.0600973	0.179679	-4.91358
AIMP1	9255	-0.433134	14.5453	-2.30266	0.0602377	0.179871	-4.91597
ARL15	54622	-0.739537	15.7456	-2.30193	0.0602981	0.179871	-4.917
S1PR1	1901	-2.62457	14.8009	-2.29912	0.0605331	0.180176	-4.92099
LPA	4018	-1.5717	16.1922	-2.29873	0.0605651	0.180176	-4.92153
TM7SF2	7108	-0.77542	16.1131	-2.29825	0.0606052	0.180176	-4.9222
CCAR2	57805	-0.760607	15.5175	-2.29418	0.0609475	0.18072	-4.92798
STT3B	201595	-0.534191	18.2256	-2.29383	0.0609769	0.18072	-4.92847
ADH4	127	-0.538008	22.0517	-2.29362	0.0609939	0.18072	-4.92876
NIPSNAP3A	25934	0.583926	15.9368	2.2891	0.0613762	0.181589	-4.93516
SPCS3	60559	-0.419209	18.346	-2.28853	0.0614249	0.181589	-4.93597
XPNPEP2	7512	-1.45514	17.7276	-2.28552	0.0616811	0.181963	-4.94023
VIM	7431	0.383276	18.5027	2.28542	0.0616895	0.181963	-4.94038
THEM6	51337	-0.447526	18.7824	-2.2841	0.0618017	0.182091	-4.94224
SEPTIN8	23176	0.44722	16.57	2.28002	0.0621514	0.182909	-4.94801
CRP	1401	-1.10016	21.3352	-2.27874	0.0622614	0.182909	-4.94982
CADM4	199731	0.813981	14.0797	2.27844	0.0622875	0.182909	-4.95025
GGT1	2678	0.480175	22.502	2.2776	0.0623599	0.182918	-4.95144
AIG1	51390	-0.681669	18.2362	-2.27353	0.0627118	0.183746	-4.9572
WDR61	80349	-0.999498	14.9455	-2.26811	0.0631836	0.184923	-4.96487
GATD3	8209	0.81413	15.0637	2.25952	0.0639384	0.186872	-4.97701
SULT1A1	6817	-0.921468	19.3058	-2.25892	0.0639915	0.186872	-4.97786
ITGA7	3679	0.528782	15.5603	2.25724	0.0641408	0.187101	-4.98024
CCT6A	908	-0.514735	17.5603	-2.25606	0.0642459	0.187201	-4.98191
CCT7	10574	-0.451671	17.5401	-2.25022	0.0647666	0.188344	-4.99016
GNB2	2783	0.349919	23.2502	2.24944	0.0648366	0.188344	-4.99126
ANKFY1	51479	-0.485519	16.7479	-2.24927	0.0648525	0.188344	-4.99151
ADD1	118	-0.434372	14.948	-2.24594	0.0651515	0.188818	-4.99621
PSMA1	5682	-0.494855	19.7045	-2.24586	0.0651589	0.188818	-4.99632
IGFBP7	3490	0.688412	14.0058	2.24486	0.0652492	0.188872	-4.99773
SLC17A1	6568	0.490837	15.7396	2.24237	0.0654743	0.189162	-5.00125
PGM1	5236	-0.976592	19.9239	-2.24217	0.065493	0.189162	-5.00154
FKBP5	2289	-0.526319	13.9831	-2.23496	0.0661505	0.190852	-5.01173
SEPTIN11	55752	0.398611	17.6084	2.23253	0.066373	0.191285	-5.01516
COL4A2	1284	0.602099	18.7504	2.22791	0.0667992	0.192256	-5.02168
IGHV1-8	28472	0.845249	15.2642	2.2273	0.0668558	0.192256	-5.02255
NME1	4830	-0.383749	16.432	-2.22322	0.067235	0.193106	-5.02831
PHB	5245	0.680258	18.5695	2.22177	0.0673704	0.193106	-5.03036
MOB1A	55233	-0.632998	15.5407	-2.22176	0.0673712	0.193106	-5.03037
CYC1	1537	0.718566	18.1154	2.21967	0.0675663	0.193455	-5.03332
USO1	8615	-0.548679	15.9154	-2.2185	0.0676763	0.19356	-5.03497
GMPS	8833	-1.07528	14.6967	-2.21445	0.0680574	0.194439	-5.04069
ATP5PO	539	0.741005	16.3278	2.20936	0.0685398	0.195517	-5.04788
ACTR3	10096	0.373748	19.3203	2.2086	0.0686118	0.195517	-5.04895
TMEM106B	54664	0.372196	17.1264	2.20742	0.068724	0.195517	-5.05061
DECR2	26063	0.857224	14.5752	2.20735	0.0687311	0.195517	-5.05072
PALM2	445815	-0.505475	14.6035	-2.20649	0.0688128	0.195538	-5.05193
SLC43A1	8501	0.397017	18.9716	2.20502	0.0689534	0.195727	-5.054
PCYT2	5833	-1.01659	16.3892	-2.20199	0.069244	0.19634	-5.05828
ZC3HAV1	56829	0.374936	15.9006	2.19965	0.069469	0.196571	-5.06158
RPL23	9349	-0.628086	16.9307	-2.19959	0.0694746	0.196571	-5.06166
CTNNAL1	8727	0.457501	16.2907	2.19654	0.0697695	0.197194	-5.06597
SLC25A6	293	0.749693	19.3439	2.19374	0.0700407	0.197692	-5.06991
FBN2	2201	1.3255	16.7396	2.19318	0.0700956	0.197692	-5.07071
SRC	6714	-0.329933	19.9394	-2.19037	0.0703685	0.198138	-5.07466
ASGR2	433	0.439749	19.1941	2.19001	0.0704039	0.198138	-5.07517
RPS7	6201	-0.724966	17.2287	-2.18614	0.0707837	0.198942	-5.08063
NPEPPS	9520	-0.440355	16.994	-2.18556	0.0708405	0.198942	-5.08145
ECH1	1891	0.905559	17.633	2.18322	0.0710704	0.199331	-5.08474
RUVBL1	8607	-0.402923	16.2256	-2.18262	0.0711302	0.199331	-5.08559
HLA-A	3105	0.334565	22.2849	2.18153	0.0712377	0.19942	-5.08712
MT-CYB	4519	0.890853	16.5862	2.17929	0.0714594	0.199829	-5.09028
SMPDL3A	10924	0.717836	15.7749	2.17728	0.0716591	0.200175	-5.09311
NOTCH2	4853	0.465789	17.0598	2.17573	0.0718134	0.200393	-5.09529
HDHD2	84064	-0.783001	15.7172	-2.17094	0.0722933	0.201519	-5.10205
SLC46A3	283537	-1.20786	17.1255	-2.17009	0.0723784	0.201544	-5.10324
GUCY1A1	2982	-0.806635	14.5058	-2.16675	0.072715	0.202054	-5.10795
GBE1	2632	-0.340943	17.5418	-2.16635	0.0727558	0.202054	-5.10852
PBLD	64081	-0.838884	18.5613	-2.16531	0.0728606	0.202054	-5.10998
HSPB1	3315	-0.379328	20.3555	-2.16524	0.0728681	0.202054	-5.11008
LAMTOR1	55004	-1.88078	16.7651	-2.16204	0.0731926	0.202618	-5.11459
CCT3	7203	-0.33781	18.0441	-2.16081	0.0733176	0.202618	-5.11632
CUL3	8452	-0.352445	15.8885	-2.16025	0.0733748	0.202618	-5.11711
ARFGAP3	26286	-0.449303	14.2791	-2.15954	0.0734469	0.202618	-5.1181
MLEC	9761	-0.48961	18.5198	-2.1589	0.0735121	0.202618	-5.119
CSTB	1476	-0.82702	18.0005	-2.1587	0.0735324	0.202618	-5.11928
HNMT	3176	-0.396588	17.8033	-2.15517	0.0738943	0.203402	-5.12425
P4HA1	5033	-0.383046	15.2858	-2.15306	0.0741116	0.203725	-5.12723
HSPA8	3312	-0.329584	21.0729	-2.15242	0.0741777	0.203725	-5.12813
COX6C	1345	0.796742	19.0497	2.15178	0.0742434	0.203725	-5.12902
SDC2	6383	0.502864	16.0244	2.15022	0.0744046	0.203899	-5.13122
CMPK1	51727	-0.358242	17.5197	-2.14967	0.0744614	0.203899	-5.13199
FMNL1	752	-0.487519	14.709	-2.14591	0.074851	0.204753	-5.13728
DBNL	28988	0.440861	15.2093	2.13613	0.0758756	0.207341	-5.15103
ACTA2	59	0.329266	20.0221	2.13506	0.0759887	0.207415	-5.15253
IFNGR1	3459	-0.571207	15.4129	-2.13439	0.0760599	0.207415	-5.15348
EHD1	10938	-0.431622	19.1202	-2.13273	0.0762359	0.207645	-5.15581
DMD	1756	0.305964	19.8052	2.13204	0.0763084	0.207645	-5.15678
RPL13	6137	-0.80132	17.2659	-2.13136	0.0763806	0.207645	-5.15773
MPP5	64398	0.538251	14.4406	2.1306	0.0764613	0.20765	-5.1588
SEH1L	81929	-1.61866	16.5587	-2.12716	0.0768284	0.208433	-5.16364
LAMP1	3916	0.412744	21.4502	2.12431	0.0771337	0.209046	-5.16764
RHOT2	89941	1.43861	18.4356	2.12235	0.0773444	0.209235	-5.1704
HNRNPH1	3187	-0.519359	15.6617	-2.12201	0.0773806	0.209235	-5.17087
BLVRB	645	-0.359619	18.048	-2.12145	0.0774414	0.209235	-5.17166
AQP1	358	0.585746	17.7605	2.11497	0.0781421	0.210631	-5.18075
TRIM47	91107	-0.564565	15.6957	-2.11387	0.0782619	0.210631	-5.1823
TMEM256	254863	0.751008	17.1977	2.1136	0.0782916	0.210631	-5.18268
GCA	25801	1.06316	18.3867	2.11337	0.0783167	0.210631	-5.18301
DIAPH1	1729	-0.338319	15.6945	-2.1123	0.0784337	0.210631	-5.18451
SH3BGRL	6451	-0.451565	16.4395	-2.11226	0.0784373	0.210631	-5.18456
PACS1	55690	-0.774624	14.4041	-2.11049	0.0786312	0.210761	-5.18705
TGFBI	7045	1.18975	19.9478	2.11009	0.0786752	0.210761	-5.18761
TSPO	706	-0.453394	16.2962	-2.10962	0.0787257	0.210761	-5.18826
PSMD5	5711	-0.6698	16.5294	-2.10589	0.0791357	0.211305	-5.1935
AIDA	64853	-0.532954	16.3487	-2.10568	0.0791588	0.211305	-5.19379
ITM2B	9445	0.501392	17.229	2.10559	0.0791691	0.211305	-5.19392
RPS5	6193	-0.84062	16.4461	-2.10364	0.0793838	0.211369	-5.19665
COMMD2	51122	-0.383742	15.6448	-2.10246	0.0795145	0.211369	-5.19831
DNM2	1785	-0.343816	16.199	-2.10202	0.0795636	0.211369	-5.19893
TM9SF2	9375	0.312873	19.3122	2.10197	0.0795684	0.211369	-5.19899
RPL7A	6130	-0.575638	15.4738	-2.10174	0.0795941	0.211369	-5.19932
PRDX5	25824	-0.42355	17.6173	-2.09755	0.0800598	0.212372	-5.2052
PFKL	5211	-0.591186	17.5339	-2.09612	0.0802191	0.212372	-5.2072
WASHC5	9897	-0.491104	14.6124	-2.09526	0.080316	0.212372	-5.20841
CAD	790	-0.697527	13.6701	-2.09376	0.0804836	0.212372	-5.21051
MCAM	4162	0.483867	14.9363	2.09356	0.0805056	0.212372	-5.21079
NSDHL	50814	0.518084	16.6646	2.09308	0.0805601	0.212372	-5.21147
TRIM14	9830	0.360861	14.3499	2.09274	0.0805977	0.212372	-5.21194
DCAF11	80344	-0.66839	13.9519	-2.09258	0.0806159	0.212372	-5.21217
PCBP1	5093	-0.374074	17.7604	-2.09158	0.0807283	0.212456	-5.21357
ABCB1	5243	0.439026	19.0533	2.08551	0.0814132	0.214044	-5.22207
PALM3	342979	-0.426082	17.0446	-2.08221	0.0817879	0.214815	-5.22669
SLC25A11	8402	0.834367	16.1202	2.08118	0.0819049	0.214909	-5.22813
TAOK1	57551	-0.430926	13.8172	-2.07869	0.0821903	0.215443	-5.23163
RPL7	6129	-0.530426	17.9813	-2.07658	0.0824321	0.215862	-5.23458
NAXE	128240	-1.80828	15.6908	-2.07517	0.0825943	0.216073	-5.23656
ALDH7A1	501	-0.719822	18.0568	-2.07378	0.0827543	0.216277	-5.2385
PTPN11	5781	-0.496226	14.6058	-2.0728	0.0828666	0.216286	-5.23986
DMGDH	29958	0.752201	16.2554	2.07103	0.0830716	0.216286	-5.24235
PSEN1	5663	0.434187	15.3321	2.07099	0.0830758	0.216286	-5.2424
CD99	4267	0.486176	18.2982	2.0709	0.083086	0.216286	-5.24252
SNX6	58533	-0.33406	16.1167	-2.0696	0.0832371	0.216423	-5.24434
RPLP0	6175	-1.04156	17.4633	-2.06903	0.0833029	0.216423	-5.24514
SDHB	6390	0.55314	16.0208	2.06783	0.0834428	0.216573	-5.24682
STK10	6793	-0.631707	14.2502	-2.0663	0.0836206	0.21677	-5.24896
DNAJA1	3301	-0.329695	18.0139	-2.06577	0.0836828	0.21677	-5.24971
IGHV3-49	28423	0.677648	13.5485	2.06459	0.0838197	0.216911	-5.25135
GDA	9615	-0.311488	18.3072	-2.06237	0.0840798	0.217371	-5.25446
GALK2	2585	-0.893779	15.8997	-2.05952	0.0844137	0.217899	-5.25844
IPO7	10527	-0.457247	14.83	-2.05922	0.0844494	0.217899	-5.25886
NHLRC3	387921	-0.570636	11.9976	-2.05755	0.0846456	0.218192	-5.26119
LDHB	3945	-0.466421	19.2453	-2.05296	0.0851892	0.219379	-5.26761
ERGIC3	51614	-0.329131	15.8274	-2.04982	0.0855626	0.220125	-5.27199
EPS8L2	64787	0.541084	15.4011	2.0468	0.085924	0.220701	-5.27622
TPT1	7178	-0.401043	16.5429	-2.04655	0.0859536	0.220701	-5.27656
IGKV4-1	28908	1.25667	14.9725	2.03815	0.0869653	0.223081	-5.28829
ATP5PD	10476	1.0189	16.9382	2.03707	0.0870961	0.2232	-5.28979
HEBP2	23593	-0.403583	18.3846	-2.03554	0.0872829	0.223417	-5.29193
VDAC2	7417	0.540507	18.9496	2.03498	0.0873504	0.223417	-5.29271
INPP5A	3632	0.325792	17.0309	2.03095	0.0878426	0.224458	-5.29833
DYNC1LI2	1783	-0.467596	15.8225	-2.02182	0.0889682	0.226964	-5.31106
MAMDC2	256691	3.32873	14.9405	2.02114	0.0890521	0.226964	-5.312
GNB1	2782	0.342009	21.8954	2.02091	0.0890815	0.226964	-5.31233
ACY1	95	-0.37715	19.3665	-2.01885	0.0893368	0.227395	-5.31519
CUL4A	8451	-0.635061	14.7891	-2.01771	0.0894787	0.227421	-5.31678
FERMT3	83706	-0.381813	17.5925	-2.01739	0.0895194	0.227421	-5.31723
ANKH	56172	0.516215	14.2255	2.01613	0.089676	0.227599	-5.31898
SDC4	6385	-1.51896	12.4566	-2.01424	0.0899127	0.227981	-5.32161
IGKV2-24	28923	0.84906	17.3171	2.01347	0.0900096	0.228007	-5.32269
CORO1C	23603	0.342395	17.1446	2.01043	0.0903922	0.228756	-5.32692
PC	5091	1.20201	17.1979	2.00792	0.0907091	0.229123	-5.33042
CD59	966	0.467855	21.4883	2.0068	0.0908509	0.229123	-5.33197
ACACB	32	-1.6847	13.6891	-2.00666	0.0908686	0.229123	-5.33217
AP3M1	26985	0.607614	13.5185	2.00626	0.0909188	0.229123	-5.33272
DNAJB11	51726	-0.478592	16.9156	-2.00563	0.0909989	0.229123	-5.3336
SAMM50	25813	0.798266	13.7938	2.00436	0.0911609	0.229123	-5.33537
EHD2	30846	-0.293083	19.3614	-2.00426	0.0911727	0.229123	-5.3355
TBCB	1155	-0.35232	15.5225	-2.0038	0.091232	0.229123	-5.33615
PRDX1	5052	-0.400614	21.1838	-2.00184	0.0914812	0.22953	-5.33887
CTPS2	56474	-0.87158	14.1427	-1.99772	0.0920078	0.230632	-5.3446
IMPA1	3612	-1.17755	15.8951	-1.99627	0.0921949	0.230881	-5.34662
ACTG1	71	0.3764	25.3457	1.99427	0.0924523	0.231276	-5.3494
SLC2A8	29988	0.735849	16.7934	1.99366	0.0925307	0.231276	-5.35024
ALCAM	214	0.427308	17.3269	1.99225	0.0927128	0.231276	-5.3522
MPZL2	10205	0.574311	16.4774	1.99211	0.0927315	0.231276	-5.3524
ACTN1	87	0.418443	20.487	1.99165	0.0927909	0.231276	-5.35304
CXCR4	7852	-0.542887	15.2127	-1.99048	0.0929421	0.231323	-5.35466
YWHAB	7529	-0.482025	19.7478	-1.9889	0.0931466	0.231323	-5.35685
RNPEP	6051	-0.423961	17.0774	-1.98873	0.0931692	0.231323	-5.35709
VPS36	51028	-0.713115	15.4618	-1.98842	0.0932091	0.231323	-5.35752
APOF	319	0.734381	15.3902	1.98812	0.0932484	0.231323	-5.35794
GSS	2937	-0.380386	16.9369	-1.98678	0.0934227	0.231537	-5.3598
EPB41L1	2036	0.391181	17.5449	1.98228	0.0940106	0.232776	-5.36604
APOD	347	1.49135	17.8603	1.9812	0.0941525	0.232908	-5.36754
NCEH1	57552	-0.433787	15.8744	-1.97597	0.0948414	0.234392	-5.3748
RPS25	6230	-1.09357	18.4375	-1.97507	0.0949617	0.23447	-5.37606
EIF4E	1977	-0.376196	15.0427	-1.974	0.0951026	0.234598	-5.37753
LSR	51599	0.36688	18.9859	1.97316	0.095214	0.234653	-5.37869
GRB2	2885	0.373932	17.8097	1.97124	0.0954703	0.235066	-5.38137
SERINC1	57515	-0.374149	18.023	-1.96937	0.0957196	0.235302	-5.38396
PSMA5	5686	-0.406843	19.1113	-1.96918	0.0957446	0.235302	-5.38422
MSRA	4482	-0.612191	16.1671	-1.96815	0.0958825	0.235421	-5.38565
TKT	7086	0.432924	18.6545	1.96715	0.0960162	0.235425	-5.38703
ARL3	403	-0.52356	14.5963	-1.96617	0.0961477	0.235425	-5.38839
MME	4311	-0.591	18.2477	-1.96509	0.0962926	0.235425	-5.38989
ARPC1A	10552	0.3381	17.467	1.96498	0.096307	0.235425	-5.39003
RPS14	6208	-1.0079	16.0147	-1.9648	0.0963307	0.235425	-5.39028
HBB	3043	1.0467	20.2246	1.96114	0.0968244	0.236413	-5.39536
FYN	2534	-0.670006	13.2453	-1.95895	0.0971205	0.236917	-5.39839
ISYNA1	51477	-0.469053	17.428	-1.95689	0.0973998	0.237359	-5.40124
EEF1A1	1915	-0.326096	21.7412	-1.95629	0.0974821	0.237359	-5.40207
IAH1	285148	-0.442428	14.1617	-1.95426	0.0977574	0.237693	-5.40487
TLN2	83660	-0.424099	13.4925	-1.95396	0.0977992	0.237693	-5.4053
ALDOC	230	0.421379	15.9349	1.95153	0.0981316	0.238126	-5.40866
SCRIB	23513	0.45664	15.2531	1.95133	0.098158	0.238126	-5.40893
PABPC1	26986	-0.461853	16.8599	-1.94968	0.098385	0.238457	-5.41122
ABCC6	368	0.329786	19.186	1.94807	0.0986055	0.238658	-5.41344
CCT8	10694	-0.321544	17.806	-1.94776	0.0986489	0.238658	-5.41387
TMEM208	29100	-0.571169	15.5594	-1.94359	0.0992243	0.23983	-5.41964
FNTA	2339	-0.628957	15.8204	-1.94122	0.0995519	0.240217	-5.4229
AXL	558	-0.315039	15.4306	-1.94112	0.0995668	0.240217	-5.42305
GOLIM4	27333	-0.365832	14.7977	-1.93899	0.0998629	0.24053	-5.42599
KIAA0040	9674	0.606595	16.5399	1.93887	0.099879	0.24053	-5.42615
ITCH	83737	-0.289968	16.3119	-1.93297	0.100705	0.24215	-5.43431
EIF5B	9669	-0.794184	13.5589	-1.93276	0.100735	0.24215	-5.4346
ATP2B1	490	0.296297	19.1347	1.93158	0.1009	0.242326	-5.43622
SND1	27044	-1.11558	17.8807	-1.92989	0.101139	0.242678	-5.43856
BZW1	9689	-0.620293	16.5612	-1.92786	0.101425	0.243111	-5.44135
C1R	715	-0.528559	16.884	-1.92611	0.101673	0.243111	-5.44376
ACTR1B	10120	-0.493247	17.5977	-1.92566	0.101737	0.243111	-5.44438
WDR48	57599	-0.720309	14.9177	-1.9254	0.101774	0.243111	-5.44475
COL6A6	131873	1.06794	16.4928	1.92536	0.10178	0.243111	-5.4448
CANX	821	-0.342663	21.8951	-1.92375	0.102008	0.24324	-5.44702
CACNA2D2	9254	-0.33745	16.1204	-1.92334	0.102067	0.24324	-5.44759
QTRT2	79691	-1.22689	12.4093	-1.92303	0.102111	0.24324	-5.44801
COL3A1	1281	-0.466152	15.3366	-1.92112	0.102384	0.24367	-5.45065
ALDH8A1	64577	-0.757487	17.3948	-1.91987	0.102562	0.243874	-5.45237
PSMD10	5716	-0.697883	14.9309	-1.91881	0.102714	0.244015	-5.45383
SERPINF1	5176	0.436615	15.9978	1.91803	0.102826	0.244061	-5.4549
CFL2	1073	-0.462707	19.3603	-1.91509	0.103248	0.244699	-5.45895
FKBP11	51303	-0.55905	17.596	-1.91487	0.10328	0.244699	-5.45926
RUVBL2	10856	-0.701556	15.1986	-1.91288	0.103566	0.244835	-5.46199
ESD	2098	-0.481579	17.5969	-1.91269	0.103595	0.244835	-5.46226
AKR1D1	6718	-1.80771	16.6289	-1.91254	0.103616	0.244835	-5.46246
DPP7	29952	-1.05554	15.2391	-1.91098	0.103842	0.24515	-5.46462
CLCN3	1182	-0.446031	15.2088	-1.90845	0.104209	0.245795	-5.46809
TMEM97	27346	-0.475876	16.7251	-1.90743	0.104358	0.245927	-5.4695
TARS1	6897	-0.363505	17.9505	-1.90419	0.10483	0.246793	-5.47395
GYG1	2992	-1.12427	17.0144	-1.90362	0.104913	0.246793	-5.47473
PI4K2A	55361	-0.537636	15.9999	-1.90294	0.105013	0.246808	-5.47567
GNG12	55970	0.404766	20.4953	1.90119	0.105269	0.247191	-5.47808
GRK5	2869	-1.03871	15.0176	-1.89501	0.10618	0.249098	-5.48657
STAB1	23166	0.523297	15.4293	1.89441	0.10627	0.249098	-5.4874
EIF3B	8662	-0.562033	15.9813	-1.89228	0.106586	0.249615	-5.49032
C16orf78	123970	-0.638325	16.1177	-1.89053	0.106846	0.250003	-5.49272
IQGAP2	10788	0.343922	19.9044	1.88989	0.106942	0.250005	-5.4936
HADHB	3032	0.845758	17.7588	1.88896	0.107081	0.250109	-5.49488
RRAGA	10670	0.399086	15.9176	1.88778	0.107257	0.250298	-5.4965
TMEM63A	9725	0.470319	16.1404	1.88685	0.107396	0.250401	-5.49777
LEPROT	54741	-0.402638	18.0962	-1.88522	0.107641	0.250685	-5.50001
IGHG3	3502	-0.881133	19.151	-1.88477	0.107708	0.250685	-5.50062
NT5C2	22978	-0.818399	14.6623	-1.88105	0.108269	0.251769	-5.50574
PSMD4	5710	-0.556333	15.4232	-1.8793	0.108533	0.251858	-5.50813
LYZ	4069	1.01945	16.4021	1.87903	0.108574	0.251858	-5.5085
CD14	929	0.372968	17.7289	1.8789	0.108594	0.251858	-5.50868
CHMP1A	5119	-0.464718	16.7105	-1.87809	0.108716	0.251919	-5.50978
NUDC	10726	-0.349103	15.8855	-1.87679	0.108914	0.252157	-5.51157
MIF	4282	0.673948	19.4549	1.87498	0.10919	0.25239	-5.51406
DCUN1D1	54165	-1.02874	14.6645	-1.87487	0.109206	0.25239	-5.5142
AKR1C1	1645	-0.675746	20.7117	-1.87312	0.109473	0.252785	-5.5166
MTARC2	54996	-1.2438	15.2446	-1.87061	0.109857	0.253449	-5.52004
SEPTIN7	989	0.31685	18.3843	1.86944	0.110036	0.253641	-5.52164
SNX5	27131	-0.338258	16.9179	-1.8684	0.110196	0.253788	-5.52306
ECM1	1893	-1.83731	16.3579	-1.86465	0.110773	0.254409	-5.52819
LHFPL2	10184	0.357883	17.3866	1.86462	0.110777	0.254409	-5.52823
HPX	3263	-0.54608	19.9187	-1.86427	0.110832	0.254409	-5.52871
DCTN1	1639	-0.281237	15.4135	-1.86414	0.110851	0.254409	-5.52888
RTN4	57142	-0.479828	19.9405	-1.86248	0.111109	0.254778	-5.53116
PA2G4	5036	-0.389613	16.4681	-1.86158	0.111249	0.254878	-5.5324
NNT	23530	0.57451	18.2294	1.86061	0.111399	0.254912	-5.53371
ACTN4	81	0.450628	19.5011	1.86023	0.111458	0.254912	-5.53423
GARS	2617	-0.448994	16.0716	-1.85935	0.111595	0.255005	-5.53544
PSMB1	5689	-0.43716	18.365	-1.85809	0.111791	0.255232	-5.53716
FLII	2314	-0.644009	17.654	-1.85647	0.112044	0.255589	-5.53938
GLUD1	2746	0.742895	21.1963	1.85434	0.112377	0.256125	-5.54228
AOX1	316	-0.422745	20.3542	-1.85165	0.1128	0.256524	-5.54596
FUCA1	2517	-0.639806	17.0206	-1.85141	0.112837	0.256524	-5.54628
COPS3	8533	-0.575306	15.291	-1.85137	0.112843	0.256524	-5.54634
HEPACAM	220296	0.515564	15.663	1.84945	0.113145	0.256989	-5.54896
COX5B	1329	0.824562	15.9828	1.84819	0.113345	0.257222	-5.55069
CLUH	23277	-1.01403	14.0112	-1.84503	0.113845	0.258134	-5.55499
CHMP4A	29082	-0.352387	15.7706	-1.84398	0.114012	0.258289	-5.55642
RHOA	387	0.37174	20.1917	1.8433	0.11412	0.258313	-5.55735
DCTN2	10540	-0.27172	16.9665	-1.84268	0.11422	0.258317	-5.5582
TNF	7124	-2.5439	16.127	-1.84135	0.114431	0.258574	-5.56002
TIPRL	261726	-0.62638	14.5737	-1.84028	0.114602	0.258738	-5.56147
ABCC1	4363	-0.697484	14.1354	-1.83881	0.114836	0.259044	-5.56347
RPL17	6139	-0.336147	16.3728	-1.83603	0.115283	0.259689	-5.56727
SLC25A1	6576	0.650845	16.6924	1.8358	0.115319	0.259689	-5.56757
POTEJ	653781	-0.587539	16.1594	-1.82878	0.116453	0.261813	-5.57713
PSMA7	5688	-0.37696	19.8088	-1.82874	0.11646	0.261813	-5.57719
PSMD13	5719	-0.574494	17.2972	-1.82688	0.116763	0.262269	-5.57972
RPS21	6227	-0.473226	15.8444	-1.82622	0.11687	0.262285	-5.58062
SLC9A1	6548	-0.461756	15.2111	-1.82229	0.117511	0.2635	-5.58595
PPCS	79717	-0.495123	15.5136	-1.81992	0.1179	0.264003	-5.58918
LANCL2	55915	-0.442385	14.3694	-1.8197	0.117935	0.264003	-5.58947
UTRN	7402	0.292393	18.1291	1.81586	0.118568	0.265195	-5.59469
PKM	5315	0.417057	20.2949	1.81476	0.118751	0.265378	-5.59619
PRKACA	5566	-1.07118	17.0279	-1.81363	0.118937	0.265569	-5.59771
RPL10	6134	-0.667947	15.6192	-1.80753	0.119952	0.267608	-5.60599
ALDH9A1	223	-0.496738	19.301	-1.80682	0.120072	0.26765	-5.60696
GGCT	79017	-1.32688	15.3441	-1.80344	0.120638	0.268686	-5.61155
VAMP8	8673	-0.421104	17.3571	-1.80023	0.121178	0.269501	-5.61589
ITFG1	81533	-0.33685	15.6035	-1.7996	0.121285	0.269501	-5.61674
C2CD5	9847	-0.607534	15.7701	-1.79944	0.121311	0.269501	-5.61695
GPX1	2876	0.4081	18.0278	1.79883	0.121415	0.269506	-5.61779
EEF2	1938	-0.444368	19.403	-1.79666	0.121782	0.269935	-5.62072
SGCB	6443	0.421386	18.2773	1.79626	0.12185	0.269935	-5.62126
DDX6	1656	-0.854091	15.457	-1.79525	0.122022	0.269935	-5.62263
COPS4	51138	-0.681999	15.3621	-1.79501	0.122063	0.269935	-5.62296
NARS	4677	-0.345232	16.3768	-1.79467	0.122121	0.269935	-5.62342
STOML2	30968	1.00263	14.4874	1.79392	0.122248	0.269988	-5.62443
SLC2A2	6514	-0.350739	21.9686	-1.79332	0.12235	0.269988	-5.62524
AGTRAP	57085	-1.72122	14.9443	-1.79061	0.122812	0.270783	-5.62891
HMGCL	3155	0.642009	15.0595	1.78962	0.122981	0.270929	-5.63024
PSMA3	5684	-0.327936	19.3871	-1.78883	0.123118	0.271003	-5.63132
HYDIN	54768	2.0451	18.2419	1.78692	0.123446	0.271499	-5.6339
SAR1B	51128	-0.831714	15.7475	-1.78154	0.124373	0.273222	-5.64117
RFTN1	23180	0.319311	19.9527	1.78117	0.124437	0.273222	-5.64166
RTCB	51493	-0.93168	16.4047	-1.78037	0.124576	0.2733	-5.64274
SDF4	51150	0.388057	15.9113	1.77886	0.124838	0.273522	-5.64478
PTPRE	5791	-0.343665	16.4688	-1.77859	0.124885	0.273522	-5.64514
SEPTIN4	5414	0.441229	15.0633	1.77713	0.12514	0.273853	-5.64712
STBD1	8987	1.82214	14.8485	1.77204	0.126029	0.27557	-5.65398
GUSB	2990	-0.603901	18.6598	-1.77056	0.126288	0.275909	-5.65597
VTA1	51534	-0.287895	16.0784	-1.7695	0.126475	0.276089	-5.65741
HADH	3033	0.560587	17.8443	1.766	0.127093	0.277207	-5.66212
RNF213	57674	-1.40548	13.6009	-1.76511	0.12725	0.277274	-5.66332
CHORDC1	26973	-1.90875	14.303	-1.76464	0.127334	0.277274	-5.66395
HLA-DRA	3122	0.393615	20.9469	1.764	0.127447	0.277292	-5.66481
RPS23	6228	-1.06295	15.9853	-1.76017	0.128128	0.278543	-5.66996
ACSL5	51703	-0.740559	16.2375	-1.75929	0.128284	0.27864	-5.67114
SLC25A20	788	0.669335	18.2627	1.75868	0.128394	0.27864	-5.67197
STX12	23673	0.319601	16.3111	1.75719	0.128661	0.27864	-5.67398
SEC62	7095	-0.344549	16.2483	-1.75669	0.128749	0.27864	-5.67464
SF3B3	23450	-1.4605	18.3366	-1.7564	0.128801	0.27864	-5.67503
GNB4	59345	0.297772	19.5872	1.75637	0.128806	0.27864	-5.67507
ATP1B3	483	-0.433173	18.5084	-1.75577	0.128914	0.278644	-5.67588
CARS	833	-0.526146	15.103	-1.755	0.129052	0.278714	-5.67691
WASF2	10163	0.458312	16.2102	1.75238	0.129523	0.279503	-5.68043
SYNGR1	9145	-0.388519	16.7263	-1.75138	0.129705	0.279643	-5.68178
CORO1B	57175	0.314982	17.1486	1.75073	0.129822	0.279643	-5.68266
SLC25A3	5250	0.47303	18.9251	1.75026	0.129906	0.279643	-5.68328
LRRC59	55379	-0.323878	14.1779	-1.74871	0.130186	0.279826	-5.68536
GPRC5C	55890	-0.371973	18.7993	-1.74747	0.130411	0.279826	-5.68703
ACADS	35	1.3859	15.6411	1.74578	0.130718	0.279826	-5.6893
SDHC	6391	-2.83806	17.7563	-1.74559	0.130752	0.279826	-5.68954
ACOT1	641371	-0.752492	16.7229	-1.74529	0.130807	0.279826	-5.68995
RER1	11079	-0.592036	16.6767	-1.74495	0.130869	0.279826	-5.69041
SSR1	6745	-0.48077	18.7577	-1.74442	0.130966	0.279826	-5.69112
CTNNA1	1495	-0.252522	20.1172	-1.74414	0.131015	0.279826	-5.69149
PSMB8	5696	-0.392222	17.4722	-1.74395	0.131051	0.279826	-5.69175
RELA	5970	-0.41028	15.528	-1.74394	0.131052	0.279826	-5.69176
NDUFB7	4713	0.537001	15.4843	1.74166	0.131468	0.280334	-5.69481
ANXA11	311	0.301815	22.5377	1.74147	0.131503	0.280334	-5.69507
SNX12	29934	-0.363861	15.1837	-1.73981	0.131807	0.280713	-5.6973
ACOX2	8309	-1.06001	15.086	-1.73896	0.131963	0.280713	-5.69843
USP46	64854	-0.335699	15.1991	-1.73876	0.132	0.280713	-5.69871
SRD5A2	6716	-0.905657	15.4654	-1.73675	0.13237	0.281121	-5.7014
RPL11	6135	-0.576118	17.416	-1.73609	0.132491	0.281121	-5.70228
NIBAN2	64855	-0.354428	18.0745	-1.73597	0.132512	0.281121	-5.70244
DYSF	8291	-0.355298	18.4194	-1.73046	0.133531	0.283057	-5.70982
SEC13	6396	-0.338436	16.4984	-1.72935	0.133737	0.283118	-5.7113
SLC27A2	11001	-0.575005	17.6753	-1.72915	0.133775	0.283118	-5.71157
ACE	1636	-0.366437	15.6954	-1.7282	0.133951	0.283264	-5.71284
NGEF	25791	-0.633963	14.5942	-1.7249	0.134567	0.28405	-5.71725
GLO1	2739	-0.381581	18.1924	-1.72485	0.134576	0.28405	-5.71732
CARHSP1	23589	-0.560366	16.1453	-1.72391	0.134752	0.28405	-5.71857
SLC25A13	10165	0.544389	17.7112	1.7239	0.134754	0.28405	-5.71859
PSMB9	5698	-0.318258	16.4397	-1.72074	0.135347	0.285072	-5.72281
PPP2R1A	5518	-0.295267	18.1494	-1.71991	0.135503	0.285172	-5.72391
TJP2	9414	-0.342452	15.633	-1.71877	0.135718	0.285398	-5.72544
YKT6	10652	-0.24279	15.7091	-1.71669	0.136109	0.285992	-5.7282
NIT1	4817	-0.405297	16.9317	-1.71563	0.136311	0.286008	-5.72962
SLC22A1	6580	-0.287774	20.3672	-1.715	0.13643	0.286008	-5.73046
CA14	23632	-0.453803	18.7071	-1.71493	0.136442	0.286008	-5.73055
UQCRQ	27089	0.679065	16.0118	1.71397	0.136625	0.286067	-5.73184
TUBB2A	7280	-0.42565	17.962	-1.71364	0.136687	0.286067	-5.73227
MVP	9961	0.309241	20.8063	1.71286	0.136836	0.286151	-5.73331
CAPG	822	-0.915682	14.146	-1.71226	0.13695	0.286162	-5.73411
MAP1S	55201	-0.788198	13.7826	-1.70831	0.137704	0.28746	-5.73938
HSP90AB1	3326	-0.303461	22.1864	-1.70786	0.137789	0.28746	-5.73997
PDCD6IP	10015	-0.283371	20.0812	-1.70656	0.138037	0.287751	-5.7417
PROS1	5627	-0.296669	16.3388	-1.70432	0.138468	0.28842	-5.74469
CD302	9936	-0.679766	16.5803	-1.70117	0.139076	0.289458	-5.74889
DPYSL3	1809	0.399652	17.0948	1.70049	0.139206	0.289501	-5.74979
TBC1D10A	83874	-0.541154	14.6338	-1.69713	0.139857	0.290625	-5.75425
WDR1	9948	0.256083	19.3983	1.69369	0.140526	0.291784	-5.75882
RHOB	388	0.288373	19.1601	1.69234	0.14079	0.292104	-5.76062
PLPBP	11212	-0.82002	15.596	-1.69107	0.141038	0.292388	-5.7623
SRP9	6726	-1.01444	15.0421	-1.68914	0.141415	0.292875	-5.76486
ARPC4	10093	0.294052	20.0191	1.68873	0.141495	0.292875	-5.7654
ARMT1	79624	-0.466452	14.5355	-1.68479	0.142272	0.294252	-5.77063
SLC2A9	56606	0.6819	17.8694	1.68365	0.142496	0.294484	-5.77213
SLC39A7	7922	0.82636	13.2223	1.68278	0.142668	0.294609	-5.77329
UFL1	23376	-1.54176	15.2156	-1.68195	0.142832	0.294717	-5.77438
FUS	2521	-0.720246	11.2509	-1.68111	0.143	0.294832	-5.7755
PFKM	5213	-0.394283	15.7365	-1.67982	0.143255	0.295127	-5.7772
EIF3I	8668	-0.702039	15.2562	-1.67858	0.143502	0.295219	-5.77885
ART4	420	0.400951	15.3253	1.67775	0.143666	0.295219	-5.77994
ZNF470	388566	1.20326	18.4635	1.67743	0.14373	0.295219	-5.78037
GDI1	2664	-0.424422	16.4055	-1.67735	0.143747	0.295219	-5.78048
DPP4	1803	0.374591	20.41	1.67592	0.144032	0.295573	-5.78237
TK2	7084	1.07867	15.809	1.67535	0.144147	0.29558	-5.78313
OLA1	29789	-0.270492	16.3254	-1.67298	0.14462	0.296319	-5.78625
TMEM87A	25963	0.284468	16.1835	1.67204	0.144808	0.296475	-5.7875
RAB3D	9545	-0.990555	15.2258	-1.66936	0.145348	0.297349	-5.79104
DDX3X	1654	-0.313318	16.6135	-1.66389	0.146454	0.299379	-5.79826
DAO	1610	-1.00128	14.9157	-1.66267	0.146701	0.299651	-5.79987
FAM126A	84668	-0.355036	16.9882	-1.66115	0.147011	0.300053	-5.80188
PLEKHA6	22874	-0.526371	15.0143	-1.65954	0.147339	0.30049	-5.804
PGM3	5238	-0.50696	16.0248	-1.65555	0.148154	0.301825	-5.80925
PRKAG1	5571	-0.307167	18.2767	-1.65522	0.148223	0.301825	-5.80969
GNAS	2778	0.308305	21.6161	1.65255	0.148771	0.302708	-5.8132
PSMD12	5718	-0.508339	15.7193	-1.65131	0.149027	0.302798	-5.81484
RPS20	6224	-0.54351	18.6362	-1.65105	0.149082	0.302798	-5.81518
ST13	6767	-0.249125	18.213	-1.65067	0.14916	0.302798	-5.81568
SLFN5	162394	-0.285702	16.7249	-1.64648	0.150028	0.304152	-5.82119
GDI2	2665	-0.299838	20.0138	-1.64633	0.150058	0.304152	-5.82138
DHRS4	10901	-0.684334	15.863	-1.64531	0.150269	0.304219	-5.82272
LGALS3BP	3959	0.829143	18.4084	1.64475	0.150387	0.304219	-5.82346
HNRNPR	10236	-0.611418	16.0804	-1.64451	0.150437	0.304219	-5.82377
PRMT5	10419	-0.440659	16.6127	-1.64265	0.150824	0.304769	-5.82622
MPDU1	9526	0.879374	19.8939	1.64182	0.150999	0.304888	-5.82731
ACTR2	10097	0.295713	18.3303	1.63517	0.152393	0.307274	-5.83603
SLC39A10	57181	0.294667	13.8242	1.63488	0.152455	0.307274	-5.83641
TMBIM1	64114	0.327716	18.659	1.63452	0.15253	0.307274	-5.83688
UBE2N	7334	-0.284106	17.728	-1.63317	0.152816	0.307546	-5.83865
TNFAIP2	7127	-0.428525	16.4839	-1.63195	0.153074	0.307546	-5.84025
GLIPR2	152007	0.236263	19.1594	1.63187	0.15309	0.307546	-5.84035
TRAPPC3	27095	-0.408726	15.8548	-1.63167	0.153132	0.307546	-5.84061
TNFRSF10B	8795	0.390736	14.6883	1.62768	0.15398	0.309015	-5.84584
SCLY	51540	-0.952648	13.2239	-1.62656	0.154218	0.309257	-5.8473
TRBC1	28639	-0.712845	13.7801	-1.62075	0.155462	0.311513	-5.8549
TMED1	11018	-0.471197	16.9151	-1.6202	0.15558	0.311513	-5.85561
AP2A1	160	0.287585	18.9409	1.6189	0.15586	0.31175	-5.85732
CARMIL1	55604	0.626103	13.95	1.61855	0.155934	0.31175	-5.85776
PSMD2	5708	-0.355241	16.9699	-1.60892	0.158023	0.315383	-5.87033
UQCRFS1	7386	0.562584	17.7629	1.60864	0.158084	0.315383	-5.87069
TUT7	79670	0.303705	21.1694	1.60852	0.15811	0.315383	-5.87084
ADGRL2	23266	0.230805	17.8197	1.60672	0.158503	0.315928	-5.87319
ISOC1	51015	-0.354568	16.8406	-1.60572	0.158723	0.316126	-5.87449
AGRN	375790	0.296501	20.6703	1.6051	0.158859	0.31616	-5.8753
SEC24C	9632	0.587783	15.5614	1.60227	0.15948	0.316871	-5.87897
ACSS3	79611	0.825828	14.227	1.60164	0.159619	0.316871	-5.8798
ACTR1A	10121	-0.49558	16.5992	-1.6014	0.159671	0.316871	-5.88011
VDAC3	7419	0.372731	17.2825	1.60129	0.159697	0.316871	-5.88026
PRPS1	5631	-0.460224	16.1795	-1.59979	0.160027	0.317286	-5.8822
AKR1C4	1109	-0.816096	17.691	-1.5985	0.160312	0.317464	-5.88388
NUTF2	10204	-0.661999	16.9206	-1.5983	0.160357	0.317464	-5.88414
CYB5B	80777	-0.342734	16.9362	-1.59559	0.160957	0.318413	-5.88766
HSPD1	3329	0.669267	17.3752	1.5937	0.161377	0.319003	-5.89011
RPL4	6124	-0.42376	16.134	-1.59177	0.161807	0.319614	-5.89261
ARFGEF1	10565	-0.504825	14.2568	-1.59039	0.162115	0.319983	-5.8944
COL4A1	1282	0.726376	18.477	1.5897	0.162269	0.320048	-5.89529
APLNR	187	0.815407	16.112	1.58555	0.163202	0.321647	-5.90068
MPC2	25874	0.607468	16.9809	1.58181	0.164045	0.323066	-5.90551
RAB17	64284	-0.263087	15.8479	-1.57521	0.165543	0.325757	-5.91404
GMFB	2764	0.592379	16.8202	1.57453	0.165699	0.325757	-5.91492
STIP1	10963	-0.273089	17.2326	-1.57417	0.165782	0.325757	-5.91539
LYPLA1	10434	-0.407097	17.0087	-1.5731	0.166025	0.325993	-5.91677
HADHA	3030	0.555791	16.6115	1.57079	0.166554	0.326768	-5.91975
SARS	6301	-0.576977	17.5818	-1.5703	0.166668	0.326768	-5.92038
CNBP	7555	-0.900761	13.4587	-1.56947	0.166858	0.326897	-5.92145
RPL12	6136	-0.914105	16.2313	-1.56866	0.167043	0.326951	-5.92249
CLIC4	25932	-0.393164	17.433	-1.56826	0.167136	0.326951	-5.92301
HSD17B2	3294	-0.512276	17.9756	-1.56716	0.16739	0.326951	-5.92443
CEMIP2	23670	0.276695	16.1575	1.56675	0.167484	0.326951	-5.92496
NSUN2	54888	0.999611	14.2929	1.56657	0.167524	0.326951	-5.92518
RAP1B	5908	0.276931	20.0845	1.56602	0.167651	0.326951	-5.92589
STX4	6810	0.256435	19.4518	1.56552	0.167767	0.326951	-5.92654
DDOST	1650	-0.364293	20.0854	-1.56461	0.167978	0.326951	-5.92771
PALD1	27143	-0.488339	14.1265	-1.56451	0.168001	0.326951	-5.92784
DAD1	1603	-0.350849	18.8905	-1.56348	0.16824	0.327174	-5.92917
C4BPA	722	-0.478644	18.1639	-1.56073	0.168877	0.328172	-5.9327
PHKA2	5256	-1.09093	15.5139	-1.5592	0.169232	0.32854	-5.93467
STARD3	10948	-1.13117	17.5096	-1.55884	0.169316	0.32854	-5.93513
KIF5B	3799	-0.300957	15.8325	-1.55757	0.169612	0.328837	-5.93676
DDB1	1642	-0.234453	17.1939	-1.55712	0.169718	0.328837	-5.93735
DERL2	51009	-0.731812	13.9093	-1.55469	0.170285	0.329388	-5.94046
C8G	733	0.431556	18.3602	1.55438	0.170358	0.329388	-5.94086
ELOVL5	60481	-0.349281	17.1067	-1.55348	0.170569	0.329388	-5.94202
MAL2	114569	-0.289458	20.2086	-1.55333	0.170604	0.329388	-5.94221
M6PR	4074	-0.306235	18.5727	-1.55323	0.170627	0.329388	-5.94233
RPS8	6202	-0.582098	16.604	-1.5509	0.171176	0.329923	-5.94533
GNAQ	2776	0.269035	18.5158	1.55058	0.171252	0.329923	-5.94574
ARHGEF7	8874	-0.388207	13.675	-1.54975	0.171445	0.329923	-5.9468
TALDO1	6888	-0.460431	17.344	-1.54969	0.17146	0.329923	-5.94688
SLC39A14	23516	-0.252418	21.5114	-1.5494	0.17153	0.329923	-5.94726
ALB	213	0.255767	24.462	1.54662	0.172185	0.330595	-5.95081
AGL	178	-1.11472	18.5141	-1.54653	0.172207	0.330595	-5.95093
GORASP2	26003	-0.401616	18.3897	-1.54582	0.172376	0.330595	-5.95184
EIF3C	8663	-0.561625	15.801	-1.5458	0.172381	0.330595	-5.95187
PKP4	8502	0.455608	15.3274	1.54495	0.172582	0.330739	-5.95296
OPLAH	26873	-0.362093	16.2996	-1.54439	0.172713	0.330752	-5.95367
SCARB2	950	-0.303028	20.2055	-1.54359	0.172903	0.330784	-5.95469
PPA1	5464	-0.224125	17.242	-1.54327	0.172981	0.330784	-5.95511
SLC38A7	55238	0.431965	16.5023	1.54193	0.173298	0.331104	-5.95682
DPYSL2	1808	0.263372	19.9446	1.54151	0.1734	0.331104	-5.95736
PGRMC1	10857	-0.804664	18.827	-1.53931	0.173925	0.331867	-5.96018
HK3	3101	0.613442	14.4955	1.53742	0.174376	0.332487	-5.96259
NGLY1	55768	0.701187	16.5033	1.53608	0.174697	0.332858	-5.9643
DDAH1	23576	-0.297617	19.1018	-1.53342	0.175335	0.333833	-5.96769
ITGA4	3676	-0.219983	18.1191	-1.53272	0.175504	0.333913	-5.96858
PTGIS	5740	0.375071	15.9079	1.52999	0.176164	0.334928	-5.97207
IMPAD1	54928	0.299634	16.7384	1.52855	0.176512	0.335348	-5.97391
SDHA	6389	0.648563	17.1765	1.52759	0.176744	0.335547	-5.97513
ASNA1	439	-0.292922	16.0587	-1.52651	0.177006	0.335725	-5.9765
NDUFB9	4715	0.81011	16.0536	1.52594	0.177146	0.335725	-5.97724
RAP2A	5911	0.408023	17.7108	1.52514	0.177341	0.335725	-5.97826
SLC30A7	148867	-0.560516	15.5491	-1.52511	0.177347	0.335725	-5.97829
GC	2638	-0.380763	19.6871	-1.52443	0.177514	0.3358	-5.97916
ACACA	31	-1.19712	15.1159	-1.52098	0.178356	0.33715	-5.98355
SAR1A	56681	-0.269208	17.6136	-1.51977	0.178651	0.337367	-5.98508
RAB1A	5861	0.25461	17.1825	1.51946	0.178726	0.337367	-5.98548
ELOC	6921	-0.349772	15.0097	-1.51874	0.178903	0.337459	-5.98639
TGFBR2	7048	0.328635	14.7531	1.51741	0.179231	0.337836	-5.98809
TMSB4X	7114	-0.466881	15.5753	-1.51555	0.179689	0.338456	-5.99045
CTNND1	1500	-0.233087	19.9568	-1.50804	0.181546	0.341712	-5.99997
AP2A2	161	0.27883	16.9114	1.50621	0.182003	0.342129	-6.0023
RAB1B	81876	0.248656	20.4525	1.50611	0.182027	0.342129	-6.00242
GOT2	2806	0.55973	20.0167	1.50519	0.182256	0.342314	-6.00358
NCSTN	23385	0.222831	18.6238	1.50402	0.18255	0.342459	-6.00507
CPT2	1376	0.54779	15.5003	1.50368	0.182634	0.342459	-6.00549
SERPINB6	5269	-0.28875	17.9409	-1.50194	0.183069	0.342459	-6.00769
PSMD11	5717	-0.381986	15.7626	-1.50178	0.183111	0.342459	-6.0079
RPS3A	6189	-0.516184	18.2212	-1.50126	0.18324	0.342459	-6.00856
EIF5A	1984	-0.245671	17.067	-1.50079	0.183359	0.342459	-6.00915
SPR	6697	-0.396807	15.3621	-1.50062	0.1834	0.342459	-6.00936
GPHN	10243	-0.534915	15.0278	-1.50051	0.183429	0.342459	-6.00951
TM9SF4	9777	0.228865	18.1878	1.50022	0.183502	0.342459	-6.00987
HNRNPA3	220988	-0.241967	14.4974	-1.49614	0.184529	0.344132	-6.01503
PRG4	10216	1.09018	14.5105	1.49513	0.184785	0.344334	-6.0163
CCT4	10575	-0.262635	18.3959	-1.49421	0.185017	0.344334	-6.01746
ACAD11	84129	-1.33183	15.3051	-1.49416	0.185029	0.344334	-6.01752
FIBP	9158	-0.370196	15.935	-1.49218	0.185531	0.345024	-6.02002
UMPS	7372	-0.291009	14.9534	-1.4907	0.185907	0.345423	-6.02189
ACADVL	37	0.316397	17.4758	1.49014	0.18605	0.345423	-6.02259
NDUFA8	4702	0.651319	15.013	1.48979	0.186138	0.345423	-6.02303
COTL1	23406	-0.262701	17.2177	-1.48744	0.186737	0.346057	-6.02599
FMNL2	114793	0.595845	12.654	1.48742	0.186742	0.346057	-6.02602
PRKAB2	5565	-0.437337	14.3406	-1.48465	0.187451	0.346973	-6.02951
CIAPIN1	57019	-0.635271	14.9207	-1.48396	0.187628	0.346973	-6.03037
GPI	2821	0.276947	20.1656	1.48248	0.188008	0.346973	-6.03223
ATP2B2	491	-0.301954	16.5693	-1.48168	0.188214	0.346973	-6.03324
COL4A5	1287	0.493027	18.7776	1.48141	0.188283	0.346973	-6.03358
ABCC4	10257	0.335159	14.8369	1.48138	0.188291	0.346973	-6.03362
RAC2	5880	0.220474	21.6576	1.48077	0.188448	0.346973	-6.03438
KPRP	448834	-1.77091	17.4905	-1.48068	0.188471	0.346973	-6.0345
DTNB	1838	0.336533	18.5513	1.48065	0.188479	0.346973	-6.03454
VDAC1	7416	0.334561	20.2324	1.48036	0.188552	0.346973	-6.03489
STXBP3	6814	0.241961	19.0256	1.47882	0.188952	0.347425	-6.03684
ARHGAP17	55114	-0.536717	14.6456	-1.47839	0.189062	0.347425	-6.03737
SH3BGRL3	83442	-0.431346	16.77	-1.47567	0.189765	0.348297	-6.04078
SNRPD3	6634	-0.349401	15.0998	-1.47554	0.1898	0.348297	-6.04095
PPL	5493	0.29804	13.5909	1.47342	0.19035	0.349062	-6.04361
IGHV3-74	28408	0.437303	17.9659	1.47271	0.190535	0.34916	-6.0445
GGCX	2677	0.329806	16.8932	1.47172	0.190792	0.349342	-6.04574
ANXA6	309	0.280135	26.001	1.47131	0.190899	0.349342	-6.04625
ABCA2	20	-0.465781	13.1046	-1.46875	0.191567	0.350321	-6.04946
MTCH2	23788	0.385925	17.4058	1.4682	0.191709	0.350337	-6.05014
PHB2	11331	0.485628	18.925	1.46737	0.191926	0.350491	-6.05118
ERMP1	79956	0.343585	16.5387	1.46499	0.192552	0.351366	-6.05416
AP2B1	163	0.244413	18.5752	1.46392	0.192833	0.351366	-6.0555
CD2AP	23607	-0.248069	15.5854	-1.46361	0.192913	0.351366	-6.05588
APH1A	51107	0.226963	15.504	1.46352	0.192938	0.351366	-6.056
QARS	5859	-0.749971	15.7747	-1.4625	0.193207	0.351451	-6.05727
CYB5R3	1727	0.347901	17.4209	1.46212	0.193306	0.351451	-6.05774
NFKB1	4790	-0.475355	15.54	-1.46182	0.193385	0.351451	-6.05811
SSB	6741	-0.497774	14.277	-1.46069	0.193683	0.351751	-6.05953
HNRNPU	3192	-0.712522	15.0571	-1.45926	0.194062	0.352118	-6.06131
EIF3D	8664	-0.534717	15.6267	-1.45866	0.194221	0.352118	-6.06207
AK2	204	-0.407619	17.0018	-1.45842	0.194286	0.352118	-6.06237
CSE1L	1434	-0.601817	17.6737	-1.45766	0.194486	0.352238	-6.06331
ATP5PB	515	0.539921	18.0259	1.45689	0.19469	0.352366	-6.06427
TST	7263	0.767333	16.8105	1.45481	0.195242	0.353123	-6.06686
ACAA1	30	-0.302562	16.9357	-1.45321	0.195669	0.353439	-6.06886
AP1B1	162	0.210427	18.6657	1.45315	0.195685	0.353439	-6.06893
EIF3E	3646	-0.623523	16.4424	-1.4522	0.195939	0.353582	-6.07012
CDIPT	10423	-0.256522	15.6245	-1.45138	0.196157	0.353582	-6.07113
HSD17B12	51144	-0.306643	16.7706	-1.45133	0.19617	0.353582	-6.0712
GPRC5B	51704	0.374274	17.4148	1.45071	0.196335	0.353582	-6.07196
ABCE1	6059	-0.695287	15.5141	-1.45034	0.196434	0.353582	-6.07242
USP15	9958	-0.635068	13.5686	-1.44864	0.196892	0.354008	-6.07455
EMC1	23065	-0.519578	16.0854	-1.44846	0.19694	0.354008	-6.07477
XRCC5	7520	-0.7763	14.0536	-1.4474	0.197223	0.354276	-6.07608
RPL26	6154	-0.355802	17.8117	-1.44623	0.197539	0.354602	-6.07755
MCTS1	28985	-0.541287	15.6286	-1.44414	0.198102	0.35537	-6.08014
VPS37C	55048	-0.262087	16.3995	-1.44258	0.198522	0.355651	-6.08207
NDUFB4	4710	0.560083	15.5977	1.4421	0.198653	0.355651	-6.08267
PRCP	5547	-0.449631	16.7103	-1.44206	0.198663	0.355651	-6.08272
MARCKS	4082	-0.210995	19.145	-1.44148	0.198818	0.355687	-6.08343
NSF	4905	0.236422	17.7614	1.4406	0.199058	0.355875	-6.08453
MLKL	197259	-0.477919	16.7529	-1.4396	0.199328	0.356117	-6.08577
ESYT2	57488	0.41036	15.0866	1.43889	0.19952	0.356218	-6.08664
MSN	4478	-0.311421	21.1062	-1.43797	0.199771	0.356299	-6.08779
RPL15	6138	-0.67243	18.5184	-1.43739	0.199929	0.356299	-6.08851
PRKAR2A	5576	-0.260163	18.7232	-1.43714	0.199996	0.356299	-6.08881
DAAM1	23002	0.244593	16.2465	1.43674	0.200106	0.356299	-6.08931
TSN	7247	-0.268796	15.5055	-1.43462	0.200683	0.356875	-6.09194
STARD10	10809	-0.68128	15.0751	-1.43456	0.2007	0.356875	-6.09201
COX5A	9377	0.882148	15.457	1.43363	0.200954	0.357087	-6.09317
HSD17B6	8630	0.525914	20.3637	1.43082	0.201723	0.358211	-6.09664
TTPA	7274	-0.36172	14.4603	-1.42953	0.202076	0.358597	-6.09823
HK1	3098	0.269807	15.4775	1.42693	0.202792	0.359372	-6.10144
GYS2	2998	-0.900768	17.8315	-1.42684	0.202818	0.359372	-6.10156
ARPC2	10109	0.267095	19.478	1.42646	0.202922	0.359372	-6.10202
PSMC1	5700	-0.434052	16.6901	-1.42569	0.203134	0.359412	-6.10297
MIOS	54468	-0.753027	13.6313	-1.42539	0.203217	0.359412	-6.10334
TUBB	203068	-0.215649	19.4464	-1.42381	0.203653	0.359941	-6.10529
ALDH3B1	221	0.387642	15.0699	1.42296	0.203888	0.360116	-6.10634
LGALS1	3956	-0.31865	19.3477	-1.42068	0.204519	0.360989	-6.10914
KIAA1217	56243	0.408759	14.49	1.41631	0.205737	0.362777	-6.11452
COX7A2	1347	0.789096	17.8567	1.41606	0.205807	0.362777	-6.11484
MAT2B	27430	-0.5117	15.0511	-1.41483	0.206151	0.362966	-6.11635
IGHV6-1	28385	-0.467745	15.1602	-1.41451	0.20624	0.362966	-6.11674
PLSCR1	5359	0.297831	20.5868	1.4142	0.206328	0.362966	-6.11712
CAPN2	824	0.282759	17.2689	1.41351	0.20652	0.363062	-6.11797
ECI1	1632	0.593503	16.94	1.4096	0.207619	0.364751	-6.12277
ARHGDIA	396	-0.216225	16.5645	-1.40716	0.208307	0.365716	-6.12576
CUL5	8065	-0.248645	16.0994	-1.4065	0.208493	0.365799	-6.12657
ENTPD1	953	0.229161	19.1912	1.40475	0.208988	0.366424	-6.12872
SNX3	8724	-0.308493	16.812	-1.4035	0.209343	0.36664	-6.13025
CDC42	998	0.263206	20.4334	1.40333	0.209389	0.36664	-6.13045
RAP2B	5912	0.24718	19.8661	1.40117	0.210003	0.36747	-6.13309
HSD17B10	3028	0.700891	16.3209	1.39754	0.211039	0.368857	-6.13754
ZMPSTE24	10269	-0.298702	17.1428	-1.39697	0.211201	0.368857	-6.13822
SLC26A1	10861	0.34895	17.6014	1.39692	0.211215	0.368857	-6.13829
SLC39A11	201266	-0.422197	15.2198	-1.39414	0.21201	0.370001	-6.14168
NT5E	4907	0.310354	21.034	1.39317	0.212289	0.370242	-6.14286
SUOX	6821	-0.578917	15.6014	-1.39087	0.212951	0.370372	-6.14566
ASMTL	8623	-0.45915	14.7533	-1.39086	0.212956	0.370372	-6.14568
MEAK7	57707	0.309191	14.1023	1.39072	0.212996	0.370372	-6.14585
TCP1	6950	-0.227448	17.4771	-1.39061	0.213027	0.370372	-6.14598
PEX11B	8799	0.326446	14.1026	1.39047	0.213066	0.370372	-6.14615
ATP5ME	521	0.692213	17.2145	1.38992	0.213225	0.370405	-6.14682
TMEM176A	55365	-0.324557	17.439	-1.38918	0.213439	0.370532	-6.14772
PPP2CA	5515	-0.33632	17.1395	-1.38866	0.213588	0.370533	-6.14835
RPL14	9045	-0.571664	17.3253	-1.38821	0.21372	0.370533	-6.14891
RPL8	6132	-0.63609	16.7198	-1.38733	0.213974	0.370729	-6.14998
HABP2	3026	-2.87821	13.7956	-1.38498	0.214654	0.371651	-6.15283
SLC49A4	84925	-0.513168	14.8455	-1.38452	0.214788	0.371651	-6.15339
ECHS1	1892	0.725322	16.741	1.38302	0.215224	0.372161	-6.15522
CCDC50	152137	-0.360596	14.2329	-1.38022	0.21604	0.373159	-6.15862
HSPBP1	23640	-0.42073	15.6335	-1.37994	0.21612	0.373159	-6.15895
SLC4A2	6522	-0.427733	15.8284	-1.37958	0.216226	0.373159	-6.15939
PTPRM	5797	-0.248694	15.6722	-1.37902	0.21639	0.373198	-6.16007
RAN	5901	-0.520874	18.6454	-1.37757	0.216816	0.373688	-6.16184
VAPA	9218	0.210604	13.5337	1.37616	0.217228	0.374154	-6.16354
USP14	9097	-0.434367	15.8489	-1.37463	0.217676	0.374681	-6.16539
CFI	3426	-0.331496	15.8331	-1.37248	0.218309	0.375357	-6.168
TBXA2R	6915	-0.714436	15.3015	-1.37213	0.218412	0.375357	-6.16842
MYH10	4628	-0.298156	17.6871	-1.37185	0.218496	0.375357	-6.16876
TMEM173	340061	0.528633	14.7977	1.36961	0.219157	0.376185	-6.17147
VASP	7408	0.273153	16.2241	1.36925	0.219263	0.376185	-6.1719
DHX9	1660	-1.01206	14.8415	-1.36806	0.219614	0.376543	-6.17334
TNS3	64759	0.190694	17.5956	1.36697	0.219939	0.37683	-6.17466
PHKB	5257	-0.986605	15.0029	-1.36609	0.220199	0.37683	-6.17572
PAG1	55824	-0.348	14.7135	-1.36548	0.220381	0.37683	-6.17646
KRT10	3858	-2.349	23.274	-1.36547	0.220382	0.37683	-6.17646
RAB14	51552	0.209726	18.6084	1.36466	0.220623	0.37683	-6.17744
SSR4	6748	-0.380176	18.6603	-1.36426	0.220744	0.37683	-6.17793
GPX2	2877	0.902533	15.8288	1.36413	0.220782	0.37683	-6.17809
HSP90AA1	3320	-0.28154	20.1206	-1.36303	0.22111	0.377145	-6.17941
SRPRB	58477	-0.393729	16.2456	-1.36027	0.221934	0.378111	-6.18274
TYMP	1890	-0.251177	17.6096	-1.35998	0.222022	0.378111	-6.18309
ALDH2	217	0.759834	21.7518	1.35969	0.222106	0.378111	-6.18343
TSTA3	7264	-0.325337	16.284	-1.35865	0.222417	0.378397	-6.18468
IL1R1	3554	-0.382485	15.6324	-1.35735	0.222809	0.378818	-6.18625
IGHV3-30	28439	0.357298	16.9985	1.35602	0.223208	0.379103	-6.18785
SLC9B2	133308	0.397888	16.6122	1.35583	0.223264	0.379103	-6.18808
DDX5	1655	-0.700459	14.3152	-1.35364	0.223926	0.379982	-6.19072
PGAM5	192111	-0.404779	14.1337	-1.3521	0.224388	0.380353	-6.19256
CC2D1A	54862	-0.49271	14.2934	-1.35161	0.224536	0.380353	-6.19315
SPG21	51324	-1.10272	14.2932	-1.35148	0.224577	0.380353	-6.19331
SULT2A1	6822	-0.806621	19.9722	-1.34951	0.225172	0.381116	-6.19567
OAS2	4939	-0.3325	15.8094	-1.34872	0.225411	0.381277	-6.19662
ACADM	34	0.757843	16.8114	1.34567	0.226337	0.382597	-6.20027
ACP1	52	-0.344729	18.11	-1.34352	0.226994	0.383461	-6.20285
CDH1	999	-0.41887	17.9968	-1.34293	0.227173	0.383519	-6.20355
MYL9	10398	-0.241734	15.5724	-1.34208	0.227434	0.383713	-6.20457
PSMC5	5705	-0.496578	16.2755	-1.34088	0.227801	0.384086	-6.206
FAM3C	10447	0.229986	16.8099	1.34026	0.227989	0.384158	-6.20674
STEAP4	79689	0.413735	21.1128	1.33878	0.228446	0.384682	-6.20852
SLC52A2	79581	0.424963	16.5945	1.33806	0.228665	0.384804	-6.20937
IGKV1-5	28299	0.435731	15.7122	1.33595	0.229315	0.385653	-6.21189
FLG2	388698	-2.18888	15.2969	-1.33369	0.230011	0.386578	-6.21458
DDAH2	23564	0.239115	18.7392	1.33218	0.230478	0.387035	-6.21638
GSN	2934	0.28119	19.5969	1.33169	0.230631	0.387035	-6.21697
GSDMD	79792	0.809114	15.1752	1.33081	0.230901	0.387035	-6.21801
PSMD3	5709	-0.330007	16.4761	-1.33057	0.230978	0.387035	-6.2183
RAB7A	7879	0.201557	20.5441	1.33002	0.231148	0.387035	-6.21896
CTSZ	1522	-0.242308	18.3976	-1.32997	0.231164	0.387035	-6.21902
USP9X	8239	-0.455079	17.635	-1.32742	0.231956	0.388115	-6.22205
MON2	23041	0.742632	14.8032	1.32579	0.232461	0.388713	-6.22398
SBDS	51119	-0.326471	17.572	-1.32503	0.2327	0.388827	-6.22489
YWHAH	7533	0.230099	18.3894	1.32463	0.232824	0.388827	-6.22536
DARS	1615	-0.595231	17.4423	-1.3232	0.233271	0.389326	-6.22706
LTA4H	4048	-0.234416	17.1812	-1.32215	0.233598	0.389626	-6.2283
PGAM1	5223	-0.210834	19.1023	-1.32104	0.233946	0.389867	-6.22961
KRT2	3849	-2.11963	22.7562	-1.32075	0.234039	0.389867	-6.22996
GLDC	2731	-0.807834	13.7618	-1.31948	0.234436	0.390107	-6.23146
STOM	2040	0.234215	23.3787	1.31935	0.234478	0.390107	-6.23162
DHCR24	1718	-0.451237	16.2185	-1.31699	0.235219	0.391092	-6.23441
RABGGTB	5876	-0.589128	14.4125	-1.3157	0.235626	0.391523	-6.23594
MTHFD1	4522	-0.694509	19.648	-1.31386	0.23621	0.392245	-6.23812
PFN1	5216	-0.186885	21.4285	-1.31293	0.236502	0.392484	-6.23922
TSPAN6	7105	-0.219312	18.7355	-1.31206	0.236777	0.392692	-6.24024
ST6GAL1	6480	-0.208336	17.2459	-1.31066	0.237221	0.393181	-6.24189
CAP2	10486	-0.393429	16.0233	-1.30968	0.237533	0.393451	-6.24305
CD276	80381	0.189134	15.8221	1.30902	0.237743	0.393552	-6.24383
SERPIND1	3053	-0.376587	14.7719	-1.30827	0.237981	0.393598	-6.24472
XPO7	23039	-0.650806	14.4078	-1.30765	0.23818	0.393598	-6.24545
EIF3L	51386	-0.75635	16.0014	-1.30753	0.238218	0.393598	-6.24559
PGLS	25796	-0.294046	16.9253	-1.30306	0.239645	0.395707	-6.25085
VPS37B	79720	0.478207	14.8991	1.29716	0.241542	0.39778	-6.25779
RAB4A	5867	-0.456048	16.1886	-1.29668	0.241696	0.39778	-6.25835
AK3	50808	0.499122	16.698	1.29656	0.241736	0.39778	-6.25849
CHMP4B	128866	-0.286112	18.647	-1.2965	0.241756	0.39778	-6.25857
CPNE2	221184	0.230338	17.9237	1.29631	0.241815	0.39778	-6.25878
THY1	7070	0.434727	20.5862	1.29565	0.242031	0.39778	-6.25956
EML4	27436	-0.595001	15.9096	-1.29561	0.242043	0.39778	-6.25961
SNX1	6642	-0.215262	16.1477	-1.29508	0.242213	0.39778	-6.26023
CLCN7	1186	0.329383	15.4697	1.29487	0.242282	0.39778	-6.26047
SERINC5	256987	-0.191528	17.4234	-1.29448	0.242409	0.39778	-6.26093
RAB5B	5869	0.200751	17.2802	1.29348	0.24273	0.398059	-6.2621
NEDD8	4738	-0.852458	19.0123	-1.29243	0.243072	0.398373	-6.26333
LAMP2	3920	-0.387221	20.4259	-1.28947	0.244033	0.399698	-6.26679
LBP	3929	0.666262	18.5502	1.28652	0.244996	0.401027	-6.27025
NPM1	4869	-0.588481	16.895	-1.28403	0.245811	0.402111	-6.27315
AMDHD1	144193	-0.660355	17.317	-1.28031	0.247032	0.403858	-6.27749
DECR1	1666	0.465363	18.4042	1.27875	0.247545	0.40425	-6.2793
RAP1A	5906	0.199576	22.7731	1.27865	0.247578	0.40425	-6.27942
EPRS	2058	-0.355279	15.313	-1.27816	0.247741	0.404265	-6.28
ABCB11	8647	-0.267447	19.8938	-1.27459	0.248919	0.405936	-6.28414
SUCLG2	8801	0.678401	15.3794	1.27271	0.249542	0.406701	-6.28632
MROH9	80133	1.21264	15.6279	1.2719	0.249812	0.406889	-6.28726
SERPING1	710	-0.233364	18.7733	-1.26759	0.251247	0.408975	-6.29226
TMEM47	83604	0.369693	18.0102	1.26626	0.251692	0.409446	-6.2938
ARRB1	408	-0.407747	14.7452	-1.26474	0.252203	0.410024	-6.29557
TXN	7295	-0.508531	19.7085	-1.2633	0.252684	0.410201	-6.29723
NRDC	4898	-0.902256	16.9485	-1.26319	0.25272	0.410201	-6.29735
APOB	338	0.312234	20.053	1.26302	0.252779	0.410201	-6.29755
RPS19	6223	-0.527584	17.6608	-1.26106	0.253437	0.411017	-6.29981
PDCD10	11235	-0.353688	16.7275	-1.25952	0.253957	0.411606	-6.30159
FMNL3	91010	-0.29614	15.9503	-1.25665	0.254923	0.412747	-6.3049
MAP4	4134	0.207894	15.1244	1.25651	0.254973	0.412747	-6.30507
FMO5	2330	-0.615802	17.7057	-1.2544	0.255685	0.413638	-6.30749
VPS26C	10311	-0.695842	14.2271	-1.25389	0.25586	0.413638	-6.30808
MVK	4598	-0.368789	15.2488	-1.25349	0.255995	0.413638	-6.30854
SEC23A	10484	0.241671	16.8227	1.25109	0.25681	0.414702	-6.31129
FABP1	2168	-0.228007	23.3269	-1.24795	0.257881	0.415643	-6.3149
DDX1	1653	-0.532499	13.7625	-1.24747	0.258047	0.415643	-6.31546
CUL1	8454	-0.281624	14.4517	-1.24739	0.258073	0.415643	-6.31554
APOA2	336	0.386423	17.2769	1.24689	0.258245	0.415643	-6.31612
TAF15	8148	-0.43007	14.6521	-1.24673	0.258298	0.415643	-6.3163
CPQ	10404	0.547471	16.0848	1.24662	0.258339	0.415643	-6.31644
RBP4	5950	-0.27673	18.952	-1.24561	0.258681	0.415941	-6.31758
NLN	57486	0.301058	14.3051	1.2421	0.259887	0.417082	-6.32161
MANF	7873	-0.454634	15.9314	-1.24182	0.259983	0.417082	-6.32193
LMAN2L	81562	-0.257823	15.372	-1.24127	0.260173	0.417082	-6.32256
SERPINA4	5267	-0.431232	16.4383	-1.2403	0.260509	0.417082	-6.32367
SEC11A	23478	-0.322951	18.2779	-1.24002	0.260605	0.417082	-6.32399
RPSA	3921	-0.996407	18.3607	-1.24001	0.260608	0.417082	-6.324
RPS27L	51065	-0.493929	17.4316	-1.23992	0.260638	0.417082	-6.3241
MINK1	50488	0.336791	15.5942	1.23987	0.260657	0.417082	-6.32416
EEA1	8411	-0.335481	15.1554	-1.23928	0.260861	0.417156	-6.32484
RPS18	6222	-0.645426	18.3646	-1.23803	0.26129	0.417589	-6.32626
DNAJB1	3337	-0.313851	14.229	-1.23652	0.261814	0.418174	-6.32799
CACNA2D1	781	-0.299286	20.5237	-1.23544	0.262189	0.418519	-6.32923
EIF4G2	1982	-0.259278	14.5404	-1.23189	0.26342	0.420228	-6.33326
TPM3	7170	0.376747	16.6974	1.23036	0.263953	0.420825	-6.33501
MAN2A1	4124	-0.204029	17.4808	-1.22824	0.264694	0.421641	-6.33742
VAMP7	6845	-0.304509	17.0664	-1.22798	0.264785	0.421641	-6.33771
AGXT	189	-0.314339	20.16	-1.22248	0.266713	0.424455	-6.34396
YIF1A	10897	-0.474846	15.0043	-1.22068	0.267347	0.424954	-6.34599
PDXK	8566	-3.31068	14.0222	-1.22068	0.267349	0.424954	-6.346
MAN2C1	4123	0.254377	16.0032	1.21922	0.267863	0.425515	-6.34765
KNG1	3827	-0.228807	16.2313	-1.21708	0.268618	0.426458	-6.35007
PIP4K2A	5305	-0.251945	16.0432	-1.21243	0.270272	0.428825	-6.35533
PRKAA1	5562	-0.231362	18.5434	-1.21175	0.270512	0.428948	-6.35609
F9	2158	-0.404967	16.9317	-1.21074	0.270871	0.429259	-6.35723
RAB5A	5868	0.187653	21.0796	1.20544	0.272768	0.432006	-6.36319
RBX1	9978	0.325877	16.0543	1.20379	0.27336	0.432683	-6.36505
SNTA1	6640	-0.264894	14.4859	-1.20135	0.274238	0.433813	-6.36779
RPL27A	6157	-0.406982	18.4939	-1.19569	0.276283	0.436595	-6.37412
EPB41L3	23136	-0.200184	18.0916	-1.19555	0.276336	0.436595	-6.37428
METTL7A	25840	-0.30357	20.4493	-1.19511	0.276494	0.436595	-6.37477
EHHADH	1962	-0.857039	18.415	-1.1926	0.277408	0.437776	-6.37758
UBXN6	80700	0.187708	15.4433	1.19196	0.27764	0.43788	-6.37829
AP3B1	8546	-0.299492	16.2204	-1.19057	0.278147	0.438418	-6.37984
RPS13	6207	-0.560371	18.0219	-1.18639	0.279674	0.440358	-6.3845
COPS2	9318	-0.262046	15.0099	-1.18599	0.279821	0.440358	-6.38494
EMP3	2014	-0.324259	16.6695	-1.18583	0.279879	0.440358	-6.38512
ENPP4	22875	0.317616	14.3319	1.18455	0.280351	0.440839	-6.38655
ALDH3A2	224	-0.637054	18.6444	-1.18354	0.280723	0.44116	-6.38767
SCP2	6342	0.244223	16.2796	1.18288	0.280964	0.441276	-6.3884
RAB22A	57403	-0.279062	17.2599	-1.18063	0.281793	0.442314	-6.3909
ATP5MD	84833	0.919927	16.3086	1.17974	0.28212	0.442316	-6.39188
TRIP6	7205	0.342175	13.456	1.17972	0.28213	0.442316	-6.39191
PSMC3	5702	-0.613994	15.8161	-1.17837	0.282627	0.442833	-6.39341
CCT2	10576	-0.214574	17.6479	-1.17515	0.283822	0.444442	-6.39698
GALM	130589	-0.390456	15.5388	-1.17374	0.284345	0.444556	-6.39854
PEA15	8682	0.244952	14.5798	1.17364	0.284382	0.444556	-6.39865
PSMC6	5706	-0.468229	15.4571	-1.17345	0.284454	0.444556	-6.39886
JAK1	3716	-0.173165	17.5445	-1.17273	0.284718	0.444556	-6.39965
F11R	50848	0.270111	19.1262	1.17268	0.284738	0.444556	-6.3997
SEC61B	10952	-0.291131	17.5322	-1.17203	0.28498	0.44467	-6.40042
FGA	2243	-0.223467	20.1877	-1.16865	0.286243	0.446377	-6.40416
NCKAP1	10787	0.186578	18.1981	1.1676	0.286635	0.446724	-6.40531
ASGR1	432	0.279474	21.2713	1.16671	0.286966	0.446924	-6.40629
TSPAN4	7106	-0.225762	20.1934	-1.16635	0.287103	0.446924	-6.40669
TUFM	7284	0.739264	16.3383	1.16529	0.287501	0.447281	-6.40786
SLC43A2	124935	-0.187715	16.0995	-1.16356	0.28815	0.448026	-6.40976
ASS1	445	-0.456154	21.5173	-1.16204	0.288722	0.44865	-6.41143
VPS18	57617	-0.362355	14.6604	-1.1609	0.28915	0.44905	-6.41267
SEC23B	10483	-0.231378	17.3109	-1.15896	0.289882	0.449923	-6.4148
ARCN1	372	-0.271272	14.7999	-1.15767	0.290371	0.450367	-6.41622
BPNT1	10380	-0.290361	15.5231	-1.15706	0.290603	0.450367	-6.41689
SFXN1	94081	0.332682	17.985	1.15656	0.29079	0.450367	-6.41744
RPS15A	6210	-0.647719	18.6776	-1.15607	0.290979	0.450367	-6.41798
PCMT1	5110	-0.200927	17.0459	-1.15595	0.291022	0.450367	-6.41811
ARF4	378	0.313175	18.1295	1.15461	0.29153	0.450889	-6.41957
PLD1	5337	0.329863	16.6016	1.15188	0.292571	0.452233	-6.42256
PPP1CA	5499	-0.238009	17.4916	-1.15091	0.29294	0.452539	-6.42362
ADAM9	8754	0.267384	14.8923	1.1486	0.293821	0.453524	-6.42614
STX3	6809	-0.523821	15.6448	-1.14833	0.293922	0.453524	-6.42643
CD47	961	0.185911	21.5663	1.14718	0.294362	0.453938	-6.42768
CLDN23	137075	0.458892	13.836	1.14599	0.294819	0.454376	-6.42898
SLCO3A1	28232	0.230561	15.7602	1.14327	0.295866	0.455723	-6.43195
COL14A1	7373	0.442054	17.1921	1.14203	0.296341	0.456189	-6.43329
MVD	4597	-0.617055	15.0287	-1.13987	0.297174	0.457204	-6.43564
PLAA	9373	-0.304219	16.4888	-1.13378	0.299531	0.460562	-6.44223
COPA	1314	-0.727251	17.2683	-1.13185	0.300281	0.46139	-6.44432
TUBB6	84617	-0.285474	14.2894	-1.13098	0.300623	0.46139	-6.44526
SLC2A3	6515	-0.702455	15.0624	-1.13071	0.300728	0.46139	-6.44555
TMCO1	54499	0.21706	15.7671	1.1306	0.300769	0.46139	-6.44567
ARHGDIB	397	-0.250207	18.4282	-1.12843	0.301615	0.462357	-6.44801
EIF2S3	1968	-0.634889	16.0062	-1.12809	0.301751	0.462357	-6.44838
NCALD	83988	0.279908	16.524	1.12619	0.302491	0.463166	-6.45042
TSPAN9	10867	0.174765	18.4087	1.12584	0.30263	0.463166	-6.4508
CAPZA1	829	0.255038	18.0142	1.12477	0.303047	0.463536	-6.45195
SERPINF2	5345	-0.3532	15.6369	-1.12371	0.303467	0.463909	-6.4531
APPL1	26060	0.28025	15.1604	1.12138	0.304381	0.465037	-6.45559
ARHGEF17	9828	0.211709	16.7379	1.11911	0.305276	0.466133	-6.45803
PHYKPL	85007	0.435974	14.4146	1.11819	0.30564	0.466359	-6.45902
MARS	4141	-0.367824	13.6967	-1.11784	0.305777	0.466359	-6.45939
AP2M1	1173	0.203779	18.3031	1.11438	0.307147	0.468178	-6.46309
ALDOA	226	0.305429	20.1433	1.11151	0.308288	0.469428	-6.46616
PPP2R5E	5529	-0.176403	15.6346	-1.11087	0.308543	0.469428	-6.46684
IMPDH2	3615	0.28004	15.4949	1.11084	0.308555	0.469428	-6.46688
APOA1	335	0.307409	20.6519	1.11053	0.308679	0.469428	-6.46721
IARS	3376	-0.544017	15.5281	-1.10968	0.309016	0.469669	-6.46811
FARSB	10056	-0.775652	14.9859	-1.10758	0.309857	0.470675	-6.47035
SLC9A3R1	9368	-0.178328	17.3548	-1.10224	0.311997	0.473187	-6.47603
TBC1D24	57465	-0.593044	14.3127	-1.10219	0.312016	0.473187	-6.47608
ECHDC2	55268	0.761328	15.494	1.10211	0.312049	0.473187	-6.47617
TMEM30A	55754	-0.170532	18.0457	-1.10132	0.312364	0.473189	-6.477
TSPAN14	81619	0.193243	18.747	1.10121	0.312409	0.473189	-6.47712
AP1G1	164	0.172883	16.449	1.10067	0.312629	0.47325	-6.4777
RPL3	6122	-0.358151	17.2682	-1.09947	0.313112	0.47371	-6.47897
RPS17	6218	-0.437568	16.784	-1.09898	0.313309	0.473736	-6.47949
CD34	947	-0.284708	16.8943	-1.09723	0.314013	0.474529	-6.48134
CP	1356	-0.237832	19.4585	-1.09619	0.314436	0.474895	-6.48244
FERMT2	10979	-0.16774	20.007	-1.09422	0.315232	0.475825	-6.48452
HSD17B4	3295	0.19145	17.7641	1.09332	0.315599	0.476107	-6.48548
CAB39	51719	-0.230897	17.0085	-1.09196	0.316151	0.476666	-6.48691
RPL24	6152	0.50841	17.6085	1.0877	0.317885	0.479007	-6.49139
CIAO1	9391	-0.411754	13.9945	-1.08406	0.319373	0.480381	-6.49522
SLC30A1	7779	-0.191143	18.2842	-1.08338	0.319651	0.480381	-6.49593
SNRPB	6628	0.155094	16.5174	1.08338	0.319651	0.480381	-6.49593
TMED7	51014	-0.201658	19.3382	-1.08336	0.319661	0.480381	-6.49596
PSMC2	5701	-0.418601	16.5502	-1.08299	0.319812	0.480381	-6.49634
SLC38A4	55089	0.284685	19.506	1.0828	0.31989	0.480381	-6.49654
GCC2	9648	-1.77062	18.7406	-1.07966	0.321181	0.482046	-6.49983
RDH10	157506	-1.597	16.2236	-1.07836	0.321714	0.482572	-6.50119
EIF3H	8667	-0.223331	14.7149	-1.07603	0.322678	0.483742	-6.50363
RDX	5962	-0.232071	22.3946	-1.07328	0.323816	0.485172	-6.5065
MELTF	4241	-0.174566	17.3412	-1.07236	0.324197	0.485467	-6.50746
TRAP1	10131	-0.536289	14.9913	-1.07158	0.324521	0.485677	-6.50827
DYNC1H1	1778	-0.328134	17.776	-1.07017	0.325108	0.48628	-6.50974
FN3K	64122	-0.478584	15.4246	-1.06779	0.3261	0.487486	-6.51222
CALHM5	254228	-0.24362	16.0566	-1.06556	0.327031	0.488601	-6.51453
RAB11B	9230	-0.177645	20.1493	-1.06372	0.3278	0.489423	-6.51644
PAK2	5062	-0.214467	14.9829	-1.06335	0.327952	0.489423	-6.51682
PGK1	5230	-0.206513	19.7538	-1.06086	0.328996	0.490702	-6.51939
KANK2	25959	0.206344	16.187	1.06033	0.32922	0.49076	-6.51995
ARHGEF12	23365	-0.279282	16.8279	-1.05833	0.330061	0.491735	-6.52201
TAOK3	51347	-0.312392	14.9794	-1.05745	0.33043	0.492006	-6.52292
SNRPA	6626	-0.744775	14.7011	-1.05531	0.331334	0.493074	-6.52513
NNMT	4837	0.308259	19.8785	1.05485	0.331529	0.493087	-6.5256
ATP6V1E1	529	-0.257176	15.9572	-1.05148	0.332954	0.494926	-6.52907
SEPTIN9	10801	-0.178174	16.515	-1.051	0.333161	0.494955	-6.52957
MAN1A1	4121	0.210239	17.575	1.05024	0.333483	0.495154	-6.53035
NAGK	55577	-0.206282	17.2945	-1.04922	0.333915	0.495326	-6.53139
FBXL20	84961	-0.424849	13.0259	-1.04844	0.334248	0.495326	-6.5322
EEPD1	80820	0.159508	15.0266	1.04841	0.334258	0.495326	-6.53222
CSNK1G2	1455	-0.187906	17.0254	-1.0482	0.33435	0.495326	-6.53244
SEPHS2	22928	0.37748	15.2317	1.04691	0.334898	0.49586	-6.53377
ARVCF	421	0.247191	16.1139	1.03823	0.338612	0.50085	-6.54264
KRT78	196374	-2.05815	15.4022	-1.03791	0.33875	0.50085	-6.54296
ITIH1	3697	-0.158731	15.8725	-1.03737	0.338983	0.50085	-6.54352
TPI1	7167	-0.215205	20.8511	-1.03726	0.339028	0.50085	-6.54362
PRDX2	7001	-0.350016	19.7176	-1.03613	0.339516	0.50129	-6.54478
FDPS	2224	-0.21952	17.4476	-1.03389	0.34048	0.502432	-6.54705
LNPEP	4012	-0.358334	14.7904	-1.03293	0.340894	0.502762	-6.54802
ARF6	382	-0.15642	19.5169	-1.02948	0.34239	0.504685	-6.55153
NANS	54187	-0.458563	16.5046	-1.02699	0.343471	0.505996	-6.55405
EXOC4	60412	-0.579862	14.0757	-1.0254	0.344164	0.506735	-6.55566
GAMT	2593	-0.457091	15.8876	-1.02449	0.344559	0.507032	-6.55657
MDH1	4190	-0.179454	19.8371	-1.02385	0.344839	0.507161	-6.55722
VAMP3	9341	0.148928	17.1656	1.02016	0.346452	0.50925	-6.56094
PRG3	10394	0.259492	16.5316	1.01951	0.346737	0.509373	-6.5616
GMPPB	29925	-0.27202	16.946	-1.01894	0.346986	0.509373	-6.56217
CRK	1398	0.352032	16.3866	1.01864	0.347116	0.509373	-6.56247
UBR4	23352	-0.313797	14.933	-1.01751	0.347612	0.509818	-6.5636
HAO1	54363	-0.579686	17.9557	-1.01669	0.347975	0.510041	-6.56443
SLC35F6	54978	0.257625	16.3332	1.01628	0.348151	0.510041	-6.56484
SLC20A2	6575	0.289102	14.1818	1.0153	0.348586	0.510395	-6.56583
OPA1	4976	-0.62171	14.5842	-1.01457	0.348903	0.510576	-6.56655
ACO2	50	0.20114	14.9735	1.01401	0.349151	0.510655	-6.56711
GNAI2	2771	0.274555	22.1211	1.01356	0.349351	0.510664	-6.56757
SCARB1	949	0.251225	20.3273	1.00812	0.351756	0.513796	-6.57301
PRKCA	5578	0.153313	18.7622	1.00783	0.351883	0.513796	-6.5733
HLA-DPA1	3113	0.301025	19.8255	1.00604	0.352676	0.514669	-6.57508
PLS1	5357	-0.284275	13.3933	-1.00175	0.354586	0.517171	-6.57935
MAPRE1	22919	-0.248084	16.1658	-0.998343	0.356109	0.519104	-6.58273
LRG1	116844	-0.294721	17.651	-0.996959	0.356729	0.519659	-6.58411
ITGAX	3687	-0.198906	17.3923	-0.996518	0.356926	0.519659	-6.58454
GOT1	2805	0.176036	20.7914	0.996173	0.357081	0.519659	-6.58488
PLXNA3	55558	0.408092	16.0432	0.994764	0.357713	0.520292	-6.58628
EIF4A2	1974	-0.61798	15.9432	-0.986731	0.361336	0.525272	-6.5942
SDC1	6382	0.195861	17.344	0.984962	0.362138	0.526147	-6.59594
SLC22A18	5002	0.155481	17.0636	0.983666	0.362726	0.526712	-6.59721
COPG1	22820	-0.616169	16.0138	-0.981016	0.363931	0.526935	-6.5998
GSPT1	2935	-0.218084	15.2773	-0.980939	0.363966	0.526935	-6.59988
CCDC154	645811	0.270177	16.0408	0.980935	0.363968	0.526935	-6.59988
PRKACB	5567	-0.171773	18.8758	-0.980659	0.364093	0.526935	-6.60015
KLHL26	55295	-0.702899	14.5231	-0.980483	0.364173	0.526935	-6.60033
EML1	2009	0.278291	15.7098	0.980405	0.364209	0.526935	-6.6004
NGFR	4804	0.17125	17.7335	0.980253	0.364278	0.526935	-6.60055
HNRNPF	3185	-0.399416	14.4033	-0.978537	0.365061	0.527452	-6.60223
UBA6	55236	-0.337226	14.1884	-0.97822	0.365206	0.527452	-6.60254
PCBP2	5094	-0.227182	17.8915	-0.978154	0.365236	0.527452	-6.6026
PDZK1	5174	-0.182055	19.5337	-0.976674	0.365912	0.528139	-6.60405
ESAM	90952	0.341572	15.1444	0.976069	0.366189	0.528249	-6.60464
RARS	5917	-0.365913	15.8601	-0.974943	0.366704	0.528703	-6.60573
BMPR2	659	0.161956	15.5052	0.973877	0.367193	0.528754	-6.60677
FH	2271	-0.259307	19.0685	-0.973567	0.367335	0.528754	-6.60708
RHBDF2	79651	-0.255614	15.6795	-0.973554	0.367341	0.528754	-6.60709
TNS2	23371	-0.15628	20.4023	-0.971878	0.36811	0.529573	-6.60872
KIAA0319L	79932	-0.185587	16.2641	-0.971248	0.3684	0.5297	-6.60933
PARVA	55742	-0.183516	18.5632	-0.970542	0.368725	0.529878	-6.61002
MGAT2	4247	-0.350623	18.0842	-0.969174	0.369354	0.530494	-6.61134
ANTXR2	118429	0.214505	16.7437	0.968489	0.36967	0.530641	-6.61201
FCER1G	2207	0.17336	20.4381	0.968077	0.36986	0.530641	-6.61241
HAL	3034	-0.496693	16.5846	-0.967643	0.37006	0.530641	-6.61283
DDX17	10521	-0.598088	15.3584	-0.962612	0.372387	0.533261	-6.6177
STAT1	6772	-0.290327	15.742	-0.962462	0.372456	0.533261	-6.61784
TOLLIP	54472	-0.190674	17.2113	-0.961872	0.37273	0.533261	-6.61841
PI4KA	5297	-0.163516	17.9983	-0.961722	0.3728	0.533261	-6.61856
ACAT1	38	0.64554	17.6841	0.961508	0.372898	0.533261	-6.61876
UGDH	7358	0.260375	18.9342	0.960163	0.373523	0.533865	-6.62006
MAPRE2	10982	-0.33507	14.2906	-0.958529	0.374283	0.534649	-6.62163
HDLBP	3069	-0.514025	15.1456	-0.958112	0.374477	0.534649	-6.62203
DYNC1I2	1781	-0.229859	15.8715	-0.957187	0.374908	0.534974	-6.62292
EDNRB	1910	-0.154468	17.6149	-0.949722	0.3784	0.539665	-6.63008
VPS11	55823	-0.289299	13.7957	-0.949188	0.37865	0.53973	-6.63059
RPL36	25873	-0.559536	16.3316	-0.945966	0.380166	0.541598	-6.63366
EIF3A	8661	-0.32003	16.089	-0.940699	0.382654	0.544342	-6.63867
KLC1	3831	-0.190092	16.0259	-0.94037	0.38281	0.544342	-6.63899
FABP3	2170	0.211882	16.0745	0.94017	0.382904	0.544342	-6.63918
PICALM	8301	0.147853	16.1648	0.940141	0.382918	0.544342	-6.6392
FAM49B	51571	-0.181274	16.0398	-0.939289	0.383322	0.544623	-6.64001
AP2S1	1175	0.205666	18.4979	0.937512	0.384165	0.545527	-6.6417
MPST	4357	-0.46022	17.6083	-0.934912	0.385401	0.546988	-6.64415
LIN7A	8825	0.17003	18.8293	0.933381	0.386131	0.547274	-6.6456
ATP2A2	488	0.198613	16.8748	0.933371	0.386136	0.547274	-6.64561
SDF2L1	23753	-0.352809	16.3049	-0.933183	0.386225	0.547274	-6.64579
DSG1	1828	-1.38785	16.3446	-0.932241	0.386675	0.547616	-6.64667
KDELR2	11014	-0.347891	17.6464	-0.93141	0.387072	0.547884	-6.64746
NUCB2	4925	-0.236745	17.2751	-0.930699	0.387411	0.548071	-6.64813
TMEM245	23731	-0.534103	15.4809	-0.929782	0.38785	0.548397	-6.64899
NDUFB3	4709	0.407766	16.2164	0.92828	0.388569	0.54901	-6.6504
XDH	7498	-0.232175	17.159	-0.927502	0.388942	0.54901	-6.65113
COPB2	9276	-0.530079	17.7135	-0.927091	0.389139	0.54901	-6.65152
ITGAM	3684	-0.189872	17.983	-0.926913	0.389224	0.54901	-6.65169
NUCB1	4924	-0.209436	17.2737	-0.926448	0.389448	0.54901	-6.65212
COL12A1	1303	0.2945	13.8989	0.92627	0.389533	0.54901	-6.65229
CHMP2B	25978	-0.292608	17.1303	-0.92463	0.390321	0.549827	-6.65383
ECI2	10455	-0.338825	16.163	-0.923598	0.390817	0.550232	-6.65479
ENTPD8	377841	-0.310246	16.5803	-0.923083	0.391065	0.550287	-6.65528
CLTC	1213	-0.263393	19.6524	-0.922443	0.391373	0.550427	-6.65588
AKR1B1	231	-0.16335	17.6524	-0.91934	0.39287	0.552056	-6.65877
IDE	3416	-0.784814	14.5631	-0.919176	0.39295	0.552056	-6.65893
RPS3	6188	-0.607648	18.7489	-0.918063	0.393488	0.552417	-6.65997
PSMC4	5704	-0.360694	15.8479	-0.917778	0.393626	0.552417	-6.66023
PPA2	27068	0.527736	15.6041	0.915919	0.394526	0.553171	-6.66196
COMMD9	29099	1.14308	12.4988	0.915803	0.394583	0.553171	-6.66207
SLC31A1	1317	0.203573	18.503	0.913997	0.395459	0.553974	-6.66375
CSDE1	7812	-0.232667	14.1946	-0.913756	0.395575	0.553974	-6.66397
BST1	683	0.234337	20.2039	0.912696	0.396091	0.554401	-6.66496
RPS9	6203	-0.491646	19.1955	-0.911737	0.396557	0.55476	-6.66585
RHBDF1	64285	-0.23084	15.737	-0.909773	0.397514	0.555803	-6.66766
HSPE1	3336	0.513648	18.8391	0.904505	0.400088	0.559106	-6.67253
PGD	5226	-0.161762	18.4537	-0.903532	0.400566	0.559477	-6.67343
RPL18A	6142	-0.322487	17.1921	-0.902852	0.400899	0.559565	-6.67405
ABCC3	8714	0.153063	18.6906	0.902538	0.401053	0.559565	-6.67434
ACOT13	55856	0.812764	16.5046	0.901044	0.401787	0.559848	-6.67571
PPIA	5478	-0.182525	21.9807	-0.90094	0.401838	0.559848	-6.67581
FKBP1A	2280	-0.19425	16.9472	-0.900827	0.401893	0.559848	-6.67591
SH3GL1	6455	-0.144856	15.968	-0.899541	0.402526	0.560246	-6.67709
STK24	8428	-0.310946	15.9959	-0.899384	0.402604	0.560246	-6.67724
PREP	5550	-0.342853	13.8618	-0.897044	0.403757	0.561263	-6.67938
ALDH1B1	219	-0.551269	14.5148	-0.897036	0.40376	0.561263	-6.67939
DHX15	1665	-0.848629	15.2012	-0.896048	0.404248	0.561645	-6.6803
RPL28	6158	-0.319039	16.0645	-0.894234	0.405145	0.562594	-6.68195
XRCC6	2547	-0.879058	15.7259	-0.892637	0.405935	0.563395	-6.68341
MUC1	4582	0.777646	16.1254	0.88901	0.407735	0.565595	-6.68672
NDRG1	10397	0.177768	17.4356	0.887433	0.408519	0.566385	-6.68815
SLC38A1	81539	0.358673	15.2377	0.886621	0.408923	0.566648	-6.68889
NDUFS3	4722	-0.32302	14.7558	-0.884354	0.410053	0.567915	-6.69094
ANO1	55107	0.176622	17.832	0.88111	0.411675	0.569862	-6.69388
PLG	5340	-0.161621	17.475	-0.880248	0.412106	0.57016	-6.69465
BANF1	8815	-0.782495	16.1258	-0.878778	0.412844	0.57088	-6.69598
TMED4	222068	-0.203914	18.1529	-0.873602	0.415446	0.574178	-6.70063
DSC1	1823	-1.50707	16.4415	-0.872574	0.415964	0.574593	-6.70156
IQGAP1	8826	-0.183473	20.1056	-0.871682	0.416415	0.574914	-6.70236
DCD	117159	-1.35831	18.5892	-0.870368	0.417078	0.57552	-6.70353
MVB12B	89853	-0.427032	13.6315	-0.869648	0.417443	0.57552	-6.70418
GLG1	2734	0.142237	18.1924	0.869517	0.417509	0.57552	-6.70429
PTTG1IP	754	0.206254	16.8106	0.867616	0.418471	0.576545	-6.70599
ATP6V0A1	535	0.189756	16.6195	0.866452	0.419061	0.577057	-6.70703
ANO6	196527	0.140655	18.9015	0.865883	0.41935	0.577153	-6.70754
SLC6A6	6533	-0.35831	14.7831	-0.865268	0.419662	0.577282	-6.70808
CTNNB1	1499	-0.122628	20.2527	-0.864131	0.42024	0.577551	-6.7091
PRKDC	5591	-0.807063	22.4408	-0.864021	0.420296	0.577551	-6.70919
NDUFB11	54539	0.973076	14.8642	0.862884	0.420874	0.577853	-6.71021
GNPNAT1	64841	-0.507564	14.3813	-0.862727	0.420954	0.577853	-6.71034
SERPINB12	89777	-1.72578	15.888	-0.862066	0.42129	0.578014	-6.71093
VPS26A	9559	0.155736	16.6068	0.861273	0.421694	0.578267	-6.71164
SPRYD4	283377	0.598184	15.7919	0.859711	0.422491	0.578341	-6.71302
USP8	9101	-0.280694	12.788	-0.859667	0.422513	0.578341	-6.71306
ELP1	8518	-2.51211	11.629	-0.859125	0.42279	0.578341	-6.71354
CDC73	79577	-0.321757	20.7535	-0.858985	0.422861	0.578341	-6.71366
EPHA3	2042	0.423134	18.282	0.858725	0.422994	0.578341	-6.71389
PTPRF	5792	0.15583	17.3128	0.858589	0.423064	0.578341	-6.71401
ABCC2	1244	-0.18089	18.9474	-0.856745	0.424006	0.579329	-6.71564
CMAS	55907	-0.983752	14.6349	-0.855587	0.424599	0.579839	-6.71667
SHMT1	6470	-0.684775	19.5276	-0.854804	0.425	0.580086	-6.71736
CTH	1491	0.142142	18.286	0.854165	0.425328	0.580231	-6.71792
UGT1A6	54578	0.137464	19.2183	0.853738	0.425547	0.580231	-6.7183
RND3	390	0.290594	16.5185	0.853152	0.425848	0.580342	-6.71882
CAPZA2	830	0.165273	19.7098	0.850815	0.427049	0.581678	-6.72087
USP24	23358	-0.366037	13.6034	-0.849178	0.427891	0.582524	-6.72231
KRAS	3845	-0.173731	17.789	-0.847891	0.428555	0.582543	-6.72344
CAPN1	823	0.149957	19.1475	0.847585	0.428713	0.582543	-6.72371
BRK1	55845	-0.449308	16.4235	-0.84679	0.429123	0.582543	-6.7244
RHOG	391	0.127392	18.5331	0.84677	0.429133	0.582543	-6.72442
HPN	3249	0.17197	16.651	0.846692	0.429174	0.582543	-6.72449
RSU1	6251	-0.19787	18.7593	-0.846581	0.42923	0.582543	-6.72458
TES	26136	-0.273488	14.0185	-0.845023	0.430036	0.583336	-6.72595
DLG1	1739	0.147728	18.3085	0.843575	0.430785	0.584028	-6.72721
NDUFS2	4720	0.461709	14.9665	0.843181	0.430989	0.584028	-6.72756
ZNRF2	223082	0.451744	14.6206	0.842099	0.43155	0.584251	-6.7285
UQCR10	29796	0.208015	17.7576	0.841888	0.431659	0.584251	-6.72868
RPN1	6184	-0.147418	20.904	-0.841579	0.431819	0.584251	-6.72895
RPL35	11224	-0.406719	17.2306	-0.840578	0.432338	0.584654	-6.72983
VTI1B	10490	0.154082	16.4317	0.839367	0.432967	0.585204	-6.73088
TXNDC17	84817	0.166619	16.8305	0.838827	0.433248	0.585284	-6.73135
SYNGR2	9144	-0.171694	19.831	-0.837847	0.433757	0.585433	-6.7322
NUMB	8650	-0.141591	15.3316	-0.837721	0.433823	0.585433	-6.73231
EIF4A1	1973	-0.395532	18.4396	-0.837335	0.434024	0.585433	-6.73264
HLA-DRB1	3123	-0.16456	20.9253	-0.832434	0.43658	0.58858	-6.73689
ITGAL	3683	-0.157676	16.347	-0.829915	0.437899	0.590056	-6.73906
PPP3CC	5533	0.400346	14.7668	0.827374	0.439231	0.591549	-6.74125
NDFIP1	80762	0.267838	13.5152	0.826223	0.439836	0.592055	-6.74224
EVA1A	84141	-0.162482	20.3394	-0.825803	0.440056	0.592055	-6.7426
IER3IP1	51124	-0.209963	15.7948	-0.825177	0.440386	0.592196	-6.74314
TOR1B	27348	-0.142608	15.2923	-0.823715	0.441155	0.592645	-6.74439
RACK1	10399	-0.658434	18.3369	-0.823689	0.441169	0.592645	-6.74441
HLA-DQB1	3119	-0.20532	16.9118	-0.822711	0.441684	0.593035	-6.74525
ENO1	2023	-0.168389	20.44	-0.821207	0.442478	0.593798	-6.74653
HPD	3242	0.144727	19.6977	0.820609	0.442794	0.59392	-6.74705
UBTD1	80019	0.163512	14.9716	0.819624	0.443314	0.594067	-6.74789
TPD52L2	7165	-0.329054	14.6528	-0.819245	0.443514	0.594067	-6.74821
SLC33A1	9197	-0.342579	15.4923	-0.819122	0.443579	0.594067	-6.74831
PNP	4860	-0.276873	15.5129	-0.817835	0.44426	0.594677	-6.74941
ABI1	10006	0.279195	17.8617	0.813622	0.446494	0.597365	-6.75299
TMEM205	374882	-0.244135	18.769	-0.812421	0.447133	0.597916	-6.75401
CASP14	23581	-1.50493	15.3786	-0.811634	0.447551	0.598172	-6.75468
SEC11C	90701	-0.202003	17.3587	-0.810863	0.447962	0.598318	-6.75533
SLC16A1	6566	0.157209	19.4178	0.810576	0.448115	0.598318	-6.75557
FAM20A	54757	-0.431584	13.1349	-0.809933	0.448457	0.598473	-6.75612
SLC35B2	347734	0.164384	16.6463	0.80948	0.448699	0.598492	-6.7565
PERP	64065	-0.478333	14.0935	-0.8078	0.449595	0.599016	-6.75792
ELOB	6923	-0.122087	17.0631	-0.807578	0.449714	0.599016	-6.7581
CRAT	1384	-0.483728	14.4259	-0.807467	0.449773	0.599016	-6.7582
UQCRB	7381	0.411617	15.5707	0.806707	0.450179	0.599254	-6.75884
NPC1	4864	-0.272622	15.7957	-0.805527	0.45081	0.599791	-6.75983
SLC22A9	114571	-0.126069	19.0998	-0.804738	0.451233	0.600051	-6.7605
EIF3J	8669	-0.719168	14.8247	-0.803182	0.452066	0.600856	-6.7618
MST1	4485	0.220296	15.2953	0.799903	0.453826	0.602891	-6.76455
RRAS2	22800	0.123401	18.8062	0.798036	0.45483	0.603892	-6.76611
PAFAH1B2	5049	-0.287706	15.4303	-0.797652	0.455037	0.603892	-6.76643
SLC23A2	9962	-0.353345	16.4211	-0.795775	0.456048	0.604929	-6.768
HACD3	51495	-0.293598	17.0437	-0.794685	0.456637	0.60529	-6.7689
CHI3L1	1116	-1.36965	19.0995	-0.794421	0.456779	0.60529	-6.76912
TGM3	7053	-1.5334	15.1484	-0.790852	0.45871	0.606881	-6.77209
EMC7	56851	0.35069	14.0062	0.79071	0.458786	0.606881	-6.77221
RHEB	6009	-0.124577	16.3453	-0.790604	0.458844	0.606881	-6.77229
MAPK3	5595	-0.301958	15.4216	-0.790499	0.458901	0.606881	-6.77238
GATD1	347862	-0.353559	13.609	-0.789856	0.459249	0.607037	-6.77291
HLA-DMB	3109	0.34134	13.1095	0.787135	0.460725	0.608684	-6.77516
HSPA9	3313	0.451603	16.4067	0.786706	0.460959	0.608687	-6.77552
CDC37	11140	-0.270569	16.1999	-0.786025	0.461329	0.608871	-6.77608
SLC6A1	6529	0.12942	17.1371	0.785154	0.461803	0.609191	-6.7768
[truncated: 638 more rows]
