# Supplementary material for: Characterization of Extracellular Vesicles Derived From Human Precision‐Cut Liver Slices in Metabolic Dysfunction‐Associated Steatotic Liver Disease
Source: J Extracell Biol. 2025 Apr 30;4(5):e70043. doi: 10.1002/jex2.70043 (PMC12042696; doi:10.1002/jex2.70043)
Supplement: Supplementary file 3 — Supporting Information [file JEX2-4-e70043-s003.xlsx]

## Sheet: EVasLigand
ligand.EntrezID.EV	ligand.name.EV	ligand.LogFC	ligand.adj.p.value	ligand.location	receptor.EntrezID	receptor.name	receptor.location	interaction.type
4052	LTBP1	3.39725	0.00157358	Secreted	3693	ITGB5	Membrane	Cytokine-cytokine receptor interaction
83729	INHBE	4.27618	0.00157358	Secreted	92	ACVR2A	Membrane	Secreted protein to receptor interaction
83729	INHBE	4.27618	0.00157358	Secreted	93	ACVR2B	Membrane	Secreted protein to receptor interaction
6387	CXCL12	3.91038	0.00163815	Secreted	1803	DPP4	Membrane	Cytokine-cytokine receptor interaction
6387	CXCL12	3.91038	0.00163815	Secreted	2833	CXCR3	Membrane	Cytokine-cytokine receptor interaction
6387	CXCL12	3.91038	0.00163815	Secreted	3688	ITGB1	Membrane	Cytokine-cytokine receptor interaction
6387	CXCL12	3.91038	0.00163815	Secreted	57007	ACKR3	Membrane	Cytokine-cytokine receptor interaction
6387	CXCL12	3.91038	0.00163815	Secreted	7852	CXCR4	Membrane	Cytokine-cytokine receptor interaction
6387	CXCL12	3.91038	0.00163815	Secreted	920	CD4	Membrane	Cytokine-cytokine receptor interaction
2202	EFEMP1	4.60483	0.00215384	ECM	1956	EGFR	Membrane	ECM-receptor interaction
7475	WNT6	2.01422	0.00352321	Secreted	4041	LRP5	Membrane	Secreted protein to receptor interaction
7475	WNT6	2.01422	0.00352321	Secreted	4040	LRP6	Membrane	Secreted protein to receptor interaction
7475	WNT6	2.01422	0.00352321	Secreted	CH0039	FZD1;LRP6	Membrane	Secreted protein to receptor interaction
7475	WNT6	2.01422	0.00352321	Secreted	CH0040	FZD10;LRP6	Membrane	Secreted protein to receptor interaction
7475	WNT6	2.01422	0.00352321	Secreted	CH0041	FZD2;LRP6	Membrane	Secreted protein to receptor interaction
7475	WNT6	2.01422	0.00352321	Secreted	CH0042	FZD3;LRP6	Membrane	Secreted protein to receptor interaction
7475	WNT6	2.01422	0.00352321	Secreted	CH0043	FZD4;LRP6	Membrane	Secreted protein to receptor interaction
7475	WNT6	2.01422	0.00352321	Secreted	CH0044	FZD5;LRP6	Membrane	Secreted protein to receptor interaction
7475	WNT6	2.01422	0.00352321	Secreted	CH0045	FZD6;LRP6	Membrane	Secreted protein to receptor interaction
7475	WNT6	2.01422	0.00352321	Secreted	CH0046	FZD7;LRP6	Membrane	Secreted protein to receptor interaction
7475	WNT6	2.01422	0.00352321	Secreted	CH0047	FZD8;LRP6	Membrane	Secreted protein to receptor interaction
7475	WNT6	2.01422	0.00352321	Secreted	CH0049	FZD9;LRP6	Membrane	Secreted protein to receptor interaction
3693	ITGB5	1.5361	0.00384507	Membrane	8754	ADAM9	Membrane	Cell adhesion
5320	PLA2G2A	1.89616	0.00435661	Secreted	1956	EGFR	Membrane	Secreted protein to receptor interaction
5320	PLA2G2A	1.89616	0.00435661	Secreted	2065	ERBB3	Membrane	Secreted protein to receptor interaction
2152	F3	2.09444	0.00521059	Membrane	79465	ULBP3	Membrane	Cell adhesion
340348	TSPAN33	1.42987	0.00586857	Membrane	5010	CLDN11	Membrane	Cell adhesion
7448	VTN	2.15263	0.00586857	ECM	3678	ITGA5	Membrane	ECM-receptor interaction
7448	VTN	2.15263	0.00586857	ECM	3694	ITGB6	Membrane	ECM-receptor interaction
7448	VTN	2.15263	0.00586857	ECM	3791	KDR	Membrane	ECM-receptor interaction
7448	VTN	2.15263	0.00586857	ECM	4982	TNFRSF11B	Membrane	ECM-receptor interaction
7448	VTN	2.15263	0.00586857	ECM	5329	PLAUR	Membrane	ECM-receptor interaction
7448	VTN	2.15263	0.00586857	ECM	5817	PVR	Membrane	ECM-receptor interaction
7448	VTN	2.15263	0.00586857	ECM	7412	VCAM1	Membrane	ECM-receptor interaction
7448	VTN	2.15263	0.00586857	ECM	CH0086	ITGA2B;ITGB3	Membrane	ECM-receptor interaction
7448	VTN	2.15263	0.00586857	ECM	CH0094	ITGA8;ITGB1	Membrane	ECM-receptor interaction
7448	VTN	2.15263	0.00586857	ECM	CH0104	ITGAV;ITGB8	Membrane	ECM-receptor interaction
255743	NPNT	2.64798	0.00760378	Secreted	3688	ITGB1	Membrane	Cytokine-cytokine receptor interaction
255743	NPNT	2.64798	0.00760378	Secreted	8516	ITGA8	Membrane	Cytokine-cytokine receptor interaction
10082	GPC6	1.794	0.0087306	Membrane	53834	FGFRL1	Membrane	Cell adhesion
2147	F2	-1.66092	0.0102974	Secreted	2149	F2R	Membrane	Cytokine-cytokine receptor interaction
2147	F2	-1.66092	0.0102974	Secreted	2150	F2RL1	Membrane	Cytokine-cytokine receptor interaction
2147	F2	-1.66092	0.0102974	Secreted	2151	F2RL2	Membrane	Cytokine-cytokine receptor interaction
2147	F2	-1.66092	0.0102974	Secreted	2811	GP1BA	Membrane	Cytokine-cytokine receptor interaction
2147	F2	-1.66092	0.0102974	Secreted	3674	ITGA2B	Membrane	Cytokine-cytokine receptor interaction
2147	F2	-1.66092	0.0102974	Secreted	7056	THBD	Membrane	Cytokine-cytokine receptor interaction
2147	F2	-1.66092	0.0102974	Secreted	9002	F2RL3	Membrane	Cytokine-cytokine receptor interaction
3990	LIPC	2.26885	0.0103385	Secreted	4035	LRP1	Membrane	Cytokine-cytokine receptor interaction
6366	CCL21	1.84721	0.0132951	Secreted	1236	CCR7	Membrane	Cytokine-cytokine receptor interaction
6366	CCL21	1.84721	0.0132951	Secreted	2833	CXCR3	Membrane	Cytokine-cytokine receptor interaction
6366	CCL21	1.84721	0.0132951	Secreted	51554	ACKR4	Membrane	Cytokine-cytokine receptor interaction
6366	CCL21	1.84721	0.0132951	Secreted	1462	VCAN	ECM	Secreted protein to ECM interaction
10544	PROCR	1.45718	0.0133835	Membrane	89790	SIGLEC10	Membrane	Cell adhesion
10544	PROCR	1.45718	0.0133835	Membrane	2149	F2R	Membrane	Cell adhesion
7078	TIMP3	1.52117	0.0135539	Secreted	186	AGTR2	Membrane	Secreted protein to receptor interaction
7078	TIMP3	1.52117	0.0135539	Secreted	3791	KDR	Membrane	Secreted protein to receptor interaction
7078	TIMP3	1.52117	0.0135539	Secreted	6868	ADAM17	Membrane	Secreted protein to receptor interaction
7078	TIMP3	1.52117	0.0135539	Secreted	780	DDR1	Membrane	Secreted protein to receptor interaction
2199	FBLN2	2.35401	0.0163349	Secreted	1462	VCAN	ECM	Secreted protein to ECM interaction
2199	FBLN2	2.35401	0.0163349	Secreted	3690	ITGB3	Membrane	Secreted protein to receptor interaction
301	ANXA1	1.37353	0.0163433	Membrane	1956	EGFR	Membrane	Cell adhesion
301	ANXA1	1.37353	0.0163433	Membrane	2357	FPR1	Membrane	Cell adhesion
301	ANXA1	1.37353	0.0163433	Membrane	2359	FPR3	Membrane	Cell adhesion
301	ANXA1	1.37353	0.0163433	Membrane	8291	DYSF	Membrane	Cell adhesion
301	ANXA1	1.37353	0.0163433	Membrane	2358	FPR2	Membrane	Cell adhesion
11120	BTN2A1	1.36207	0.0165008	Membrane	148109	FAM187B	Membrane	Cell adhesion
712	C1QA	2.51013	0.0165008	Secreted	1378	CR1	Membrane	Secreted protein to receptor interaction
712	C1QA	2.51013	0.0165008	Secreted	1464	CSPG4	Membrane	Secreted protein to receptor interaction
712	C1QA	2.51013	0.0165008	Secreted	22918	CD93	Membrane	Secreted protein to receptor interaction
3673	ITGA2	1.82515	0.0171582	Membrane	6382	SDC1	Membrane	Cell adhesion
4072	EPCAM	2.99215	0.0173447	Membrane	1366	CLDN7	Membrane	Cell adhesion
4072	EPCAM	2.99215	0.0173447	Membrane	9076	CLDN1	Membrane	Cell adhesion
1012	CDH13	1.2132	0.0179877	Membrane	4685	NCAM2	Membrane	Cell adhesion
5738	PTGFRN	1.92272	0.0187206	Membrane	25789	TMEM59L	Membrane	Cell adhesion
5738	PTGFRN	1.92272	0.0187206	Membrane	6445	SGCG	Membrane	Cell adhesion
5159	PDGFRB	1.03068	0.0192096	Membrane	27180	SIGLEC9	Membrane	Cell adhesion
5159	PDGFRB	1.03068	0.0192096	Membrane	89790	SIGLEC10	Membrane	Cell adhesion
23114	NFASC	1.27352	0.0193716	Membrane	4897	NRCAM	Membrane	Cell adhesion
83700	JAM3	0.822695	0.0211141	Membrane	50848	JAM1	Membrane	Cell adhesion
83700	JAM3	0.822695	0.0211141	Membrane	83700	JAM3	Membrane	Cell adhesion
83700	JAM3	0.822695	0.0211141	Membrane	3684	ITGAM	Membrane	Cell adhesion
1191	CLU	1.13271	0.0224293	Membrane	54209	TREM2	Membrane	Cell adhesion
5802	PTPRS	1.15503	0.0243564	Membrane	3556	IL1RAP	Membrane	Cell adhesion
5802	PTPRS	1.15503	0.0243564	Membrane	4916	NTRK3	Membrane	Cell adhesion
5802	PTPRS	1.15503	0.0243564	Membrane	11141	IL1RAPL1	Membrane	Cell adhesion
5802	PTPRS	1.15503	0.0243564	Membrane	145581	LRFN5	Membrane	Cell adhesion
5802	PTPRS	1.15503	0.0243564	Membrane	26280	IL1RAPL2	Membrane	Cell adhesion
5802	PTPRS	1.15503	0.0243564	Membrane	57622	LRFN1	Membrane	Cell adhesion
5802	PTPRS	1.15503	0.0243564	Membrane	78999	LRFN4	Membrane	Cell adhesion
5802	PTPRS	1.15503	0.0243564	Membrane	139065	SLITRK4	Membrane	Cell adhesion
5802	PTPRS	1.15503	0.0243564	Membrane	22865	SLITRK3	Membrane	Cell adhesion
5802	PTPRS	1.15503	0.0243564	Membrane	84189	SLITRK6	Membrane	Cell adhesion
5802	PTPRS	1.15503	0.0243564	Membrane	84631	SLITRK2	Membrane	Cell adhesion
5802	PTPRS	1.15503	0.0243564	Membrane	94030	LRRC4B	Membrane	Cell adhesion
10618	TGOLN2	0.930603	0.028181	Membrane	11119	BTN3A1	Membrane	Cell adhesion
3123	HLA-DRB1	1.56719	0.0283836	Membrane	1380	CR2	Membrane	Cell adhesion
3123	HLA-DRB1	1.56719	0.0283836	Membrane	3732	CD82	Membrane	Cell adhesion
3123	HLA-DRB1	1.56719	0.0283836	Membrane	930	CD19	Membrane	Cell adhesion
3123	HLA-DRB1	1.56719	0.0283836	Membrane	951	CD37	Membrane	Cell adhesion
3123	HLA-DRB1	1.56719	0.0283836	Membrane	963	CD53	Membrane	Cell adhesion
3123	HLA-DRB1	1.56719	0.0283836	Membrane	975	CD81	Membrane	Cell adhesion
5155	PDGFB	1.51084	0.0283836	Secreted	4035	LRP1	Membrane	Cytokine-cytokine receptor interaction
5155	PDGFB	1.51084	0.0283836	Secreted	417	ART1	Membrane	Cytokine-cytokine receptor interaction
5155	PDGFB	1.51084	0.0283836	Secreted	5156	PDGFRA	Membrane	Cytokine-cytokine receptor interaction
5155	PDGFB	1.51084	0.0283836	Secreted	5159	PDGFRB	Membrane	Cytokine-cytokine receptor interaction
2316	FLNA	1.03061	0.0302134	Membrane	1813	DRD2	Membrane	Cell adhesion
2316	FLNA	1.03061	0.0302134	Membrane	1814	DRD3	Membrane	Cell adhesion
2316	FLNA	1.03061	0.0302134	Membrane	2914	GRM4	Membrane	Cell adhesion
2316	FLNA	1.03061	0.0302134	Membrane	2915	GRM5	Membrane	Cell adhesion
2316	FLNA	1.03061	0.0302134	Membrane	2917	GRM7	Membrane	Cell adhesion
2316	FLNA	1.03061	0.0302134	Membrane	2918	GRM8	Membrane	Cell adhesion
2316	FLNA	1.03061	0.0302134	Membrane	4543	MTNR1A	Membrane	Cell adhesion
2316	FLNA	1.03061	0.0302134	Membrane	4544	MTNR1B	Membrane	Cell adhesion
2316	FLNA	1.03061	0.0302134	Membrane	4988	OPRM1	Membrane	Cell adhesion
2316	FLNA	1.03061	0.0302134	Membrane	846	CASR	Membrane	Cell adhesion
1364	CLDN4	1.99115	0.0324468	Membrane	1947	EFNB1	Membrane	Cell adhesion
1969	EPHA2	1.12019	0.0326098	Membrane	1956	EGFR	Membrane	Cell adhesion
1969	EPHA2	1.12019	0.0326098	Membrane	2260	FGFR1	Membrane	Cell adhesion
1969	EPHA2	1.12019	0.0326098	Membrane	2261	FGFR3	Membrane	Cell adhesion
3675	ITGA3	1.3663	0.03308	Membrane	967	CD63	Membrane	Cell adhesion
3675	ITGA3	1.3663	0.03308	Membrane	977	CD151	Membrane	Cell adhesion
2017	CTTN	0.741136	0.0448706	Membrane	2022	ENG	Membrane	Cell adhesion
27020	NPTN	0.809578	0.0453897	Membrane	2057	EPOR	Membrane	Cell adhesion
27020	NPTN	0.809578	0.0453897	Membrane	4684	NCAM1	Membrane	Cell adhesion
2022	ENG	1.39652	0.0482154	Membrane	1003	CDH5	Membrane	Cell adhesion
2022	ENG	1.39652	0.0482154	Membrane	3685	ITGAV	Membrane	Cell adhesion
3655	ITGA6	0.997639	0.0493176	Membrane	2065	ERBB3	Membrane	Cell adhesion
3655	ITGA6	0.997639	0.0493176	Membrane	2515	ADAM2	Membrane	Cell adhesion
3655	ITGA6	0.997639	0.0493176	Membrane	3732	CD82	Membrane	Cell adhesion
3655	ITGA6	0.997639	0.0493176	Membrane	8754	ADAM9	Membrane	Cell adhesion
3655	ITGA6	0.997639	0.0493176	Membrane	928	CD9	Membrane	Cell adhesion
3655	ITGA6	0.997639	0.0493176	Membrane	948	CD36	Membrane	Cell adhesion
3655	ITGA6	0.997639	0.0493176	Membrane	967	CD63	Membrane	Cell adhesion
3655	ITGA6	0.997639	0.0493176	Membrane	975	CD81	Membrane	Cell adhesion
3655	ITGA6	0.997639	0.0493176	Membrane	977	CD151	Membrane	Cell adhesion
1462	VCAN	1.51998	0.0493351	ECM	1277	COL1A1	ECM	ECM-receptor interaction
1462	VCAN	1.51998	0.0493351	ECM	1278	COL1A2	ECM	ECM-receptor interaction
1462	VCAN	1.51998	0.0493351	ECM	10333	TLR6	Membrane	ECM-receptor interaction
1462	VCAN	1.51998	0.0493351	ECM	1956	EGFR	Membrane	ECM-receptor interaction
1462	VCAN	1.51998	0.0493351	ECM	2335	FN1	ECM	ECM-receptor interaction
1462	VCAN	1.51998	0.0493351	ECM	3371	TNC	ECM	ECM-receptor interaction
1462	VCAN	1.51998	0.0493351	ECM	3676	ITGA4	Membrane	ECM-receptor interaction
1462	VCAN	1.51998	0.0493351	ECM	3688	ITGB1	Membrane	ECM-receptor interaction
1462	VCAN	1.51998	0.0493351	ECM	3949	LDLR	Membrane	ECM-receptor interaction
1462	VCAN	1.51998	0.0493351	ECM	6403	SELP	Membrane	ECM-receptor interaction
1462	VCAN	1.51998	0.0493351	ECM	6404	SELPLG	Membrane	ECM-receptor interaction
1462	VCAN	1.51998	0.0493351	ECM	7097	TLR2	Membrane	ECM-receptor interaction
1462	VCAN	1.51998	0.0493351	ECM	7143	TNR	ECM	ECM-receptor interaction
1462	VCAN	1.51998	0.0493351	ECM	7098	TLR3	Membrane	ECM-receptor interaction
1462	VCAN	1.51998	0.0493351	ECM	960	CD44	Membrane	ECM-receptor interaction
