# Supplementary material for: Characterization of Extracellular Vesicles Derived From Human Precision‐Cut Liver Slices in Metabolic Dysfunction‐Associated Steatotic Liver Disease
Source: J Extracell Biol. 2025 Apr 30;4(5):e70043. doi: 10.1002/jex2.70043 (PMC12042696; doi:10.1002/jex2.70043)
Supplement: Supplementary file 4 — Supporting Information [file JEX2-4-e70043-s002.xlsx]

## Sheet: overview of correlation test
ELISA_PCLS	EV_protein	R	P	FDR
procollagen_1a1	THSD4	0.835005	0.000724903	0.424793
procollagen_1a1	ITGA6	0.751298	0.00484861	0.837554
procollagen_1a1	EPCAM	0.688162	0.0133598	0.837554
procollagen_1a1	PSMB6	0.67384	0.0162757	0.837554
procollagen_1a1	SDCBP2	0.668343	0.0175102	0.837554
procollagen_1a1	TFRC	0.659559	0.019624	0.837554
procollagen_1a1	ITGA3	0.650525	0.0219865	0.837554
procollagen_1a1	SGO2	0.629575	0.028253	0.837554
procollagen_1a1	ABCA8	0.618878	0.0319064	0.837554
procollagen_1a1	CLDN4	0.602822	0.0380101	0.837554
procollagen_1a1	EPHA2	0.602202	0.038261	0.837554
procollagen_1a1	UGT2B15	0.571299	0.0523356	0.837554
procollagen_1a1	ANXA4	0.564697	0.0557566	0.837554
procollagen_1a1	FRMPD1	0.55339	0.0619728	0.837554
procollagen_1a1	ANXA13	0.541713	0.0688805	0.837554
procollagen_1a1	PCYT1A	0.540531	0.0696077	0.837554
procollagen_1a1	VCAN	0.534082	0.0736708	0.837554
procollagen_1a1	LGALS4	0.5186	0.0840808	0.837554
procollagen_1a1	TACSTD2	0.496402	0.100683	0.837554
procollagen_1a1	SDCBP	0.485357	0.109706	0.837554
procollagen_1a1	CD151	0.476476	0.117338	0.837554
procollagen_1a1	CAPN5	0.45755	0.134748	0.837554
procollagen_1a1	SLC38A3	0.453109	0.139063	0.837554
procollagen_1a1	TSPAN8	0.442789	0.149432	0.837554
procollagen_1a1	PECR	0.435013	0.157563	0.837554
procollagen_1a1	DHRS1	0.431735	0.161073	0.837554
procollagen_1a1	SPN	0.423815	0.169757	0.837554
procollagen_1a1	HSD17B13	0.411791	0.183495	0.837554
procollagen_1a1	AADAC	0.40451	0.192138	0.837554
procollagen_1a1	VPS4A	0.399297	0.19848	0.837554
procollagen_1a1	ITGA2	0.396214	0.20229	0.837554
procollagen_1a1	ARSD	0.394034	0.205011	0.837554
procollagen_1a1	F2R	0.367185	0.240343	0.837554
procollagen_1a1	TTR	0.354516	0.258186	0.843851
procollagen_1a1	TMED5	0.351486	0.262565	0.843851
procollagen_1a1	CACNG6	0.344221	0.273238	0.851688
procollagen_1a1	UGT2B17	0.330511	0.294046	0.861445
procollagen_1a1	SLCO2A1	0.324198	0.303919	0.861445
procollagen_1a1	IGHV1-2	0.322984	0.305838	0.861445
procollagen_1a1	DIP2C	0.318601	0.312824	0.861445
procollagen_1a1	ANGPTL6	0.317051	0.315316	0.861445
procollagen_1a1	IGHG1	0.312659	0.322434	0.861445
procollagen_1a1	AQP9	0.306152	0.333141	0.861445
procollagen_1a1	JAM3	0.305271	0.334605	0.861445
procollagen_1a1	EXOC3L4	0.299395	0.344461	0.861445
procollagen_1a1	CHST13	0.286391	0.366815	0.861445
procollagen_1a1	NAALADL2	0.272622	0.391287	0.864351
procollagen_1a1	TK2	0.272379	0.391726	0.864351
procollagen_1a1	ANXA5	0.268682	0.398439	0.864351
procollagen_1a1	BTN2A1	0.268152	0.399407	0.864351
procollagen_1a1	IGKV3D-7	0.263806	0.407382	0.864351
procollagen_1a1	UGT2B7	0.259939	0.414543	0.864351
procollagen_1a1	CLDN5	0.255372	0.423083	0.864351
procollagen_1a1	IGHA1	0.247352	0.438285	0.864351
procollagen_1a1	ANXA1	0.241797	0.448966	0.864351
procollagen_1a1	IGHV1-8	0.23654	0.459188	0.864351
procollagen_1a1	HSD11B1	0.231298	0.469487	0.864351
procollagen_1a1	TOR1AIP2	0.230021	0.472012	0.864351
procollagen_1a1	GPX4	0.228651	0.474728	0.864351
procollagen_1a1	IGLC2	0.222923	0.486162	0.864351
procollagen_1a1	TRAF2	0.220241	0.49156	0.864351
procollagen_1a1	SCRN1	0.219185	0.493692	0.864351
procollagen_1a1	ITGB5	0.215184	0.501807	0.864351
procollagen_1a1	PTPRCAP	0.215149	0.501878	0.864351
procollagen_1a1	CAT	0.213039	0.506183	0.864351
procollagen_1a1	LTBP1	0.204613	0.52353	0.864351
procollagen_1a1	CDC42BPB	0.200546	0.531994	0.864351
procollagen_1a1	TMEM30B	0.200151	0.53282	0.864351
procollagen_1a1	BDH2	0.199307	0.534584	0.864351
procollagen_1a1	F3	0.180454	0.57464	0.875514
procollagen_1a1	MOXD1	0.179497	0.576704	0.875514
procollagen_1a1	EMILIN1	0.175352	0.585678	0.877693
procollagen_1a1	MTTP	0.174686	0.587126	0.877693
procollagen_1a1	PDGFRB	0.173079	0.590625	0.878442
procollagen_1a1	PHGDH	0.167387	0.603077	0.885342
procollagen_1a1	ATP8B1	0.164886	0.60858	0.88545
procollagen_1a1	SUSD2	0.16404	0.610447	0.88545
procollagen_1a1	TMEM204	0.160716	0.617796	0.889443
procollagen_1a1	HSP90AB4P	0.157319	0.625342	0.889443
procollagen_1a1	PON3	0.151564	0.638202	0.891405
procollagen_1a1	AHNAK	0.150894	0.639705	0.891405
procollagen_1a1	PROM1	0.148951	0.64407	0.891405
procollagen_1a1	SPP2	0.148608	0.644843	0.891405
procollagen_1a1	RRAS	0.143186	0.657085	0.901614
procollagen_1a1	MAGT1	0.141198	0.661594	0.901614
procollagen_1a1	IGLL5	0.134301	0.677315	0.90642
procollagen_1a1	TNS1	0.130278	0.68654	0.909549
procollagen_1a1	INHBE	0.128289	0.691114	0.910552
procollagen_1a1	ORM1	0.124444	0.699986	0.910848
procollagen_1a1	SGCD	0.123826	0.701416	0.910848
procollagen_1a1	SLC22A3	0.121861	0.705967	0.911226
procollagen_1a1	C1QA	0.108871	0.736266	0.911755
procollagen_1a1	FOLH1	0.105364	0.744506	0.912721
procollagen_1a1	CAMP	0.100711	0.755477	0.916583
procollagen_1a1	C1QB	0.0923889	0.775204	0.925739
procollagen_1a1	NPNT	0.0915325	0.777242	0.925739
procollagen_1a1	CCL21	0.0822348	0.799439	0.942598
procollagen_1a1	HLA-DPB1	0.0738793	0.819504	0.955181
procollagen_1a1	GPC6	0.0722647	0.823394	0.956095
procollagen_1a1	KCTD12	0.0685725	0.832301	0.958271
procollagen_1a1	C1QC	0.067261	0.835469	0.958271
procollagen_1a1	WISP2	0.0640125	0.843327	0.961458
procollagen_1a1	FLNA	0.0565005	0.861546	0.970567
procollagen_1a1	VIL1	0.0553666	0.864302	0.970567
procollagen_1a1	S100A4	0.0541358	0.867294	0.970567
procollagen_1a1	SLCO1B1	0.0505738	0.875964	0.970567
procollagen_1a1	MITD1	0.0436748	0.892792	0.970567
procollagen_1a1	F2	0.0425464	0.895548	0.970567
procollagen_1a1	UBB	0.0412186	0.898793	0.970567
procollagen_1a1	CA2	0.0409916	0.899348	0.970567
procollagen_1a1	TNFAIP3	0.0371922	0.908641	0.978793
procollagen_1a1	ALDH1A3	0.0265812	0.934647	0.980054
procollagen_1a1	EFEMP1	0.021996	0.945904	0.983863
procollagen_1a1	MESD	0.0215798	0.946926	0.983863
procollagen_1a1	LOXL1	0.0098932	0.975657	0.992595
procollagen_1a1	MFAP4	0.00895449	0.977966	0.99322
procollagen_1a1	CYBRD1	0.00621241	0.984712	0.994899
procollagen_1a1	FBLN2	0.00255058	0.993723	0.99774
procollagen_1a1	FHL2	-0.00091836	0.99774	0.99774
procollagen_1a1	MYO1G	-0.00109939	0.997294	0.99774
procollagen_1a1	SERPINA3	-0.00159376	0.996078	0.99774
procollagen_1a1	PROCR	-0.00358	0.99119	0.99774
procollagen_1a1	GJA1	-0.00664944	0.983637	0.994899
procollagen_1a1	PLS1	-0.0105206	0.974113	0.992595
procollagen_1a1	APOH	-0.011191	0.972464	0.992595
procollagen_1a1	FBLN5	-0.0155976	0.961628	0.986889
procollagen_1a1	GPM6A	-0.0218468	0.946271	0.983863
procollagen_1a1	STEAP3	-0.0276915	0.931923	0.980054
procollagen_1a1	CLU	-0.0278953	0.931423	0.980054
procollagen_1a1	TMEM119	-0.0283735	0.930249	0.980054
procollagen_1a1	CA4	-0.0285659	0.929778	0.980054
procollagen_1a1	RCN1	-0.0304851	0.925071	0.980054
procollagen_1a1	TLN2	-0.0336028	0.91743	0.980054
procollagen_1a1	IGKV1-5	-0.044504	0.890767	0.970567
procollagen_1a1	TNIP1	-0.0465661	0.885735	0.970567
procollagen_1a1	CHMP5	-0.0468561	0.885027	0.970567
procollagen_1a1	MYOF	-0.048108	0.881974	0.970567
procollagen_1a1	ATP1A1	-0.0492956	0.879079	0.970567
procollagen_1a1	FXYD1	-0.0509922	0.874945	0.970567
procollagen_1a1	HLA-DRB1	-0.0510942	0.948906	0.984175
procollagen_1a1	ITIH3	-0.0535895	0.868623	0.970567
procollagen_1a1	CD97	-0.0566624	0.861153	0.970567
procollagen_1a1	APCS	-0.0606781	0.851406	0.968784
procollagen_1a1	CKB	-0.0658854	0.838795	0.958287
procollagen_1a1	AKR1B10	-0.0683858	0.832752	0.958271
procollagen_1a1	CES2	-0.0720387	0.823938	0.956095
procollagen_1a1	ACSL4	-0.0737187	0.819891	0.955181
procollagen_1a1	TIMP1	-0.0743947	0.818264	0.955181
procollagen_1a1	ENG	-0.08299	0.797631	0.942426
procollagen_1a1	C3	-0.0924577	0.775041	0.925739
procollagen_1a1	SLC40A1	-0.0927072	0.774448	0.925739
procollagen_1a1	CES1	-0.0953253	0.768229	0.924399
procollagen_1a1	RTP3	-0.0997858	0.757665	0.917338
procollagen_1a1	AZU1	-0.101202	0.754318	0.916583
procollagen_1a1	SERPINA1	-0.101471	0.753683	0.916583
procollagen_1a1	ASPH	-0.103339	0.749276	0.914741
procollagen_1a1	RIPOR1	-0.106721	0.741313	0.911755
procollagen_1a1	TMBIM6	-0.10749	0.739506	0.911755
procollagen_1a1	C1S	-0.108716	0.736628	0.911755
procollagen_1a1	PDGFB	-0.108765	0.736513	0.911755
procollagen_1a1	MOGS	-0.11109	0.731064	0.911755
procollagen_1a1	PMM2	-0.111386	0.730371	0.911755
procollagen_1a1	GUCY1A2	-0.111436	0.730252	0.911755
procollagen_1a1	ITPR2	-0.112331	0.728158	0.911755
procollagen_1a1	ECHDC1	-0.112568	0.727605	0.911755
procollagen_1a1	PDIA5	-0.112718	0.727255	0.911755
procollagen_1a1	CXCL12	-0.11498	0.72197	0.911755
procollagen_1a1	ERP29	-0.11787	0.715235	0.911755
procollagen_1a1	TAGLN	-0.120048	0.710173	0.911755
procollagen_1a1	VTN	-0.122631	0.704182	0.910929
procollagen_1a1	MEST	-0.124409	0.700068	0.910848
procollagen_1a1	SLC35D1	-0.129819	0.687594	0.909549
procollagen_1a1	ANGPTL8	-0.132614	0.681178	0.90642
procollagen_1a1	NAT8	-0.134322	0.677267	0.90642
procollagen_1a1	BABAM1	-0.13911	0.666339	0.903942
procollagen_1a1	PSAT1	-0.142415	0.658832	0.901614
procollagen_1a1	CAPN7	-0.148548	0.644976	0.891405
procollagen_1a1	PTGFRN	-0.149295	0.643297	0.891405
procollagen_1a1	TSPAN33	-0.158314	0.623128	0.889443
procollagen_1a1	CFB	-0.16103	0.6171	0.889443
procollagen_1a1	WLS	-0.165104	0.608099	0.88545
procollagen_1a1	TKFC	-0.168679	0.600241	0.884214
procollagen_1a1	ADH1C	-0.169043	0.599443	0.884214
procollagen_1a1	SERPING1	-0.177883	0.580192	0.876269
procollagen_1a1	PDIA4	-0.180541	0.574453	0.875514
procollagen_1a1	XYLB	-0.180698	0.574114	0.875514
procollagen_1a1	TGOLN2	-0.181065	0.573322	0.875514
procollagen_1a1	CPD	-0.185641	0.563502	0.875514
procollagen_1a1	GGT5	-0.185911	0.562923	0.875514
procollagen_1a1	H6PD	-0.186461	0.561747	0.875514
procollagen_1a1	P4HB	-0.192111	0.549733	0.868311
procollagen_1a1	SLC37A4	-0.192225	0.54949	0.868311
procollagen_1a1	SLPI	-0.193774	0.546215	0.868311
procollagen_1a1	MS4A1	-0.193975	0.545792	0.868311
procollagen_1a1	GSTA2	-0.196327	0.540836	0.865928
procollagen_1a1	NFASC	-0.197203	0.538995	0.865345
procollagen_1a1	CDH13	-0.198201	0.536901	0.864351
procollagen_1a1	ADH1A	-0.198663	0.535932	0.864351
procollagen_1a1	SLC12A7	-0.204983	0.522763	0.864351
procollagen_1a1	NAALAD2	-0.209256	0.513939	0.864351
procollagen_1a1	HAGH	-0.210339	0.511714	0.864351
procollagen_1a1	ORM2	-0.210561	0.511258	0.864351
procollagen_1a1	FTH1	-0.210641	0.511094	0.864351
procollagen_1a1	UBE2M	-0.211424	0.509488	0.864351
procollagen_1a1	MSMO1	-0.212269	0.507757	0.864351
procollagen_1a1	RPL31	-0.217986	0.496117	0.864351
procollagen_1a1	ENTPD5	-0.21898	0.494106	0.864351
procollagen_1a1	ERP44	-0.220537	0.490963	0.864351
procollagen_1a1	MMP9	-0.220798	0.490437	0.864351
procollagen_1a1	SERPINE1	-0.221629	0.488763	0.864351
procollagen_1a1	SRPX	-0.229566	0.472914	0.864351
procollagen_1a1	RBP1	-0.230054	0.471947	0.864351
procollagen_1a1	RPS10	-0.231493	0.469102	0.864351
procollagen_1a1	PTPRS	-0.235687	0.460856	0.864351
procollagen_1a1	NDRG2	-0.236193	0.459865	0.864351
procollagen_1a1	HTRA1	-0.237659	0.457001	0.864351
procollagen_1a1	FTL	-0.240428	0.451616	0.864351
procollagen_1a1	GSTO1	-0.240593	0.451298	0.864351
procollagen_1a1	AKR1C3	-0.241342	0.449846	0.864351
procollagen_1a1	MMP23B	-0.241358	0.449815	0.864351
procollagen_1a1	CYP20A1	-0.245417	0.441991	0.864351
procollagen_1a1	UGT1A1	-0.246571	0.439778	0.864351
procollagen_1a1	ALAD	-0.250465	0.432353	0.864351
procollagen_1a1	CPPED1	-0.251782	0.429854	0.864351
procollagen_1a1	UGT3A1	-0.255932	0.422031	0.864351
procollagen_1a1	KHK	-0.256997	0.420034	0.864351
procollagen_1a1	ADH1B	-0.261274	0.412064	0.864351
procollagen_1a1	NPC2	-0.262464	0.40986	0.864351
procollagen_1a1	NOS3	-0.265832	0.403654	0.864351
procollagen_1a1	POSTN	-0.266138	0.403092	0.864351
procollagen_1a1	ERAP1	-0.267367	0.400841	0.864351
procollagen_1a1	SLC7A2	-0.272553	0.391412	0.864351
procollagen_1a1	CTSG	-0.274563	0.387788	0.864351
procollagen_1a1	TNFRSF1A	-0.285153	0.368981	0.861445
procollagen_1a1	P2RX7	-0.289744	0.36098	0.861445
procollagen_1a1	FKBP2	-0.291536	0.357882	0.861445
procollagen_1a1	SEC14L2	-0.293492	0.354516	0.861445
procollagen_1a1	CTSH	-0.297589	0.347521	0.861445
procollagen_1a1	SLC44A1	-0.297712	0.347311	0.861445
procollagen_1a1	ITPR3	-0.30706	0.331635	0.861445
procollagen_1a1	VSNL1	-0.311331	0.324604	0.861445
procollagen_1a1	SLC43A3	-0.320597	0.309632	0.861445
procollagen_1a1	TMEM50A	-0.324547	0.303367	0.861445
procollagen_1a1	PON1	-0.328385	0.29735	0.861445
procollagen_1a1	WNT6	-0.332306	0.291272	0.861445
procollagen_1a1	SORBS2	-0.333538	0.289378	0.861445
procollagen_1a1	NAPA	-0.336509	0.284835	0.861445
procollagen_1a1	PLA2G2A	-0.337137	0.283881	0.861445
procollagen_1a1	CHST14	-0.33742	0.283451	0.861445
procollagen_1a1	TIMP3	-0.338514	0.281794	0.861445
procollagen_1a1	IFITM3	-0.345715	0.271024	0.849304
procollagen_1a1	CTSS	-0.347789	0.267966	0.8488
procollagen_1a1	TXNDC12	-0.350666	0.263758	0.843851
procollagen_1a1	EIF5	-0.351615	0.262378	0.843851
procollagen_1a1	STEAP1	-0.353511	0.259635	0.843851
procollagen_1a1	GLUL	-0.356496	0.255348	0.843851
procollagen_1a1	CYP2E1	-0.358048	0.253136	0.842827
procollagen_1a1	GJB1	-0.361931	0.247652	0.837554
procollagen_1a1	LPCAT3	-0.364017	0.244735	0.837554
procollagen_1a1	HEBP1	-0.364115	0.244598	0.837554
procollagen_1a1	DBH	-0.366537	0.241237	0.837554
procollagen_1a1	ALDH1L1	-0.371379	0.234601	0.837554
procollagen_1a1	MVP	-0.373159	0.232189	0.837554
procollagen_1a1	TMEM176B	-0.37433	0.23061	0.837554
procollagen_1a1	GPD1	-0.374527	0.230345	0.837554
procollagen_1a1	SLC22A7	-0.374745	0.230052	0.837554
procollagen_1a1	GADL1	-0.37806	0.225625	0.837554
procollagen_1a1	HAAO	-0.37828	0.225332	0.837554
procollagen_1a1	SOD1	-0.379507	0.223708	0.837554
procollagen_1a1	ITGB3	-0.38416	0.217611	0.837554
procollagen_1a1	DBI	-0.386326	0.214808	0.837554
procollagen_1a1	GNAO1	-0.391307	0.208444	0.837554
procollagen_1a1	RPL22	-0.39756	0.200621	0.837554
procollagen_1a1	CTTN	-0.400215	0.197353	0.837554
procollagen_1a1	FAM151A	-0.409393	0.186315	0.837554
procollagen_1a1	BHMT	-0.415745	0.178904	0.837554
procollagen_1a1	LIPC	-0.421004	0.172908	0.837554
procollagen_1a1	PSMD8	-0.434829	0.157758	0.837554
procollagen_1a1	APOL3	-0.438278	0.154115	0.837554
procollagen_1a1	RBP5	-0.442733	0.14949	0.837554
procollagen_1a1	DDT	-0.442917	0.1493	0.837554
procollagen_1a1	PTGR1	-0.452632	0.139532	0.837554
procollagen_1a1	PYGL	-0.453516	0.138664	0.837554
procollagen_1a1	CC2D2B	-0.462978	0.129593	0.837554
procollagen_1a1	TMEM45B	-0.464244	0.12841	0.837554
procollagen_1a1	RAB27A	-0.483572	0.111213	0.837554
procollagen_1a1	FLOT2	-0.519327	0.083571	0.837554
procollagen_1a1	NFAM1	-0.519572	0.0833997	0.837554
procollagen_1a1	FLOT1	-0.523318	0.0808089	0.837554
procollagen_1a1	NPTN	-0.524043	0.080314	0.837554
procollagen_1a1	CD38	-0.571279	0.0523459	0.837554
procollagen_1a1	FAM234A	-0.63179	0.0275358	0.837554
procollagen_1a1	ADI1	-0.671762	0.0167345	0.837554
